# Supplementary material for: Sarafu Community Inclusion Currency 2020–2021
Source: Sci Data. 2022 Jul 20;9:426. doi: 10.1038/s41597-022-01539-4 (PMC9298170; doi:10.1038/s41597-022-01539-4)
Supplement: Supplementary file 1 [file 41597_2022_1539_MOESM1_ESM.zip]

Archive with 1 entries (1 files):
- SI_1.ipynb
