# Supplementary material for: Sarafu Community Inclusion Currency 2020–2021
Source: Sci Data. 2022 Jul 20;9:426. doi: 10.1038/s41597-022-01539-4 (PMC9298170; doi:10.1038/s41597-022-01539-4)
Supplement: Supplementary file 1 [file 41597_2022_1539_MOESM1_ESM.zip › SI_1.ipynb]

# %% [markdown]
Import necessary packages and functions

# %% [code]
import os
#############################
import pandas as pd
import numpy as np
import time
from datetime import datetime
import matplotlib.pyplot as plt
#############################
def days_between(d1, d2):
    d1 = datetime.strptime(d1, "%Y-%m-%d")
    d2 = datetime.strptime(d2, "%Y-%m-%d")
    return abs((d2 - d1).days)

# %% [markdown]
---

# %% [markdown]
# Overview of the datasets.

# %% [code]
# Define directories
homedir = os.path.expanduser("~")
projdir = os.path.join(homedir,'Documents','Research','Sarafu')
datadir = os.path.join(projdir,'Sarafu2021_UKDS')
figdir  = os.path.join(projdir,'Descriptor','figures')

# %% [markdown]
#### Import Transaction Dataset

# %% [code]
tx_fn = os.path.join(datadir,'sarafu_xdai','sarafu_txns_20200125-20210615.csv')
tx = pd.read_csv(tx_fn, sep=',')
tx['timeset'] = pd.to_datetime(tx.timeset)
tx = tx.sort_values(by='timeset')
tx = tx.set_index(tx.timeset)
tx.drop_duplicates(keep = 'first', inplace=True)
print('# tx =',len(tx))
print(' # days observed period =',days_between('2021-06-15', '2020-01-25'))
print('# number of operations per type =',tx.transfer_subtype.value_counts())
print('value STANDARD =',sum(tx.loc[tx.transfer_subtype == 'STANDARD'].weight))
print('value DISBURSEMENT =',sum(tx.loc[tx.transfer_subtype == 'DISBURSEMENT'].weight))
print('value RECLAMATION =',sum(tx.loc[tx.transfer_subtype == 'RECLAMATION'].weight))
print('value AGENT_OUT =',sum(tx.loc[tx.transfer_subtype == 'AGENT_OUT'].weight))
print('tot =', sum(tx.weight))
#
tx.info()

# %% [markdown]
#### Import Users

# %% [code]
users_fn = os.path.join(datadir,'sarafu_xdai','sarafu_users_20210615.csv')
users = pd.read_csv(users_fn, sep=',')
#
users['start'] = pd.to_datetime(users.start)
users = users.sort_values(by='start')
#users = users.set_index(users.start)
#
users['year_start'] = users.start.dt.year
users['month_start'] = users.start.dt.month
users['dayofyear_start'] = users.start.dt.dayofyear
users['hour_start'] = users.start.dt.hour
#
users = users.rename(columns={'xDAI_blockchain_address': 'index_ID'})
#
users = users[['start', 'index_ID','final_bal', 'gender',\
              'area_name', 'area_type', 'held_roles', 'business_type',\
              'old_POA_blockchain_address', 'year_start', 'month_start',\
              'dayofyear_start', 'hour_start']]
print('# users =',len(users))
users.info()

# %% [markdown]
---

# %% [markdown]
# 1. Labeling RECLAMATION transactions.

# %% [markdown]
Preparation of data

# %% [code]
##########################
# Disbursements Operations
disbursements = tx.loc[tx.transfer_subtype == 'DISBURSEMENT']
disbursements = disbursements[['timeset','target', 'weight']]
disbursements.columns = ['timeset', 'index_ID', 'weight']
#
print('# disbursements =',len(disbursements))
print('# value disbursements =',sum(disbursements.weight))
# augmented with user info
disbursements_augmented = pd.merge(disbursements, users, how='left', on='index_ID')
disbursements_augmented['timeset'] = pd.to_datetime(disbursements_augmented.timeset)
disbursements_augmented = disbursements_augmented.sort_values(by='timeset')
disbursements_augmented = disbursements_augmented.set_index(disbursements_augmented.timeset)
disbursements_augmented = disbursements_augmented.fillna(0)
# add temporal info
disbursements_augmented['date'] = disbursements_augmented['timeset'].apply(lambda x: x.date())
disbursements_augmented['year'] = disbursements_augmented.timeset.dt.year
disbursements_augmented['month'] = disbursements_augmented.timeset.dt.month
disbursements_augmented['day'] = disbursements_augmented.timeset.dt.day
#
disbursements_reset = disbursements_augmented.reset_index(drop=True)
# disbursements sequences
disbursements_sequence = []
for i in disbursements_reset.index:
    row = disbursements_reset.loc[i]
    sequence = [row.timeset, row.index_ID, row.weight]
    disbursements_sequence.append(sequence)
#
##########################
# Reclamations Operations
reclamations = tx.loc[tx.transfer_subtype == 'RECLAMATION']
reclamations = reclamations[['timeset','source', 'weight']]
reclamations.columns = ['timeset', 'index_ID', 'weight']
# augmented with user info
reclamations_augmented = pd.merge(reclamations, users, how='left', on='index_ID')
reclamations_augmented['timeset'] = pd.to_datetime(reclamations_augmented.timeset)
reclamations_augmented = reclamations_augmented.sort_values(by='timeset')
reclamations_augmented = reclamations_augmented.set_index(reclamations_augmented.timeset)
reclamations_reset = reclamations_augmented.reset_index(drop=True)
# add temporal info
reclamations_augmented['date'] = reclamations_augmented['timeset'].apply(lambda x: x.date())
reclamations_augmented['year'] = reclamations_augmented.timeset.dt.year
reclamations_augmented['month'] = reclamations_augmented.timeset.dt.month
reclamations_augmented['day'] = reclamations_augmented.timeset.dt.day
#
reclamations_reset = reclamations_augmented.reset_index(drop=True)
# reclamations sequences
reclamations_sequence = []
for i in reclamations_reset.index:
    row = reclamations_reset.loc[i]
    sequence = [row.timeset, row.index_ID, row.weight]
    reclamations_sequence.append(sequence)
print('# reclamations =',len(reclamations))
print('# value reclamations =',sum(reclamations.weight))

# %% [markdown]
### Systematic RECLAMATIONS

# %% [markdown]
The "systematic" reclamations are labeled as: "penalty" and "demurrage". 

The reclamations labeled as "demurrage" are those operations that collect the holding fees from all accounts. In November 2020, the holding fee was 0.5% of the balance (charged weekly). In 2021, the holding fee was 2% of the balance (charged monthly). Rounding was sometimes used. Furthermore, only accounts with a positive balance higher than X were charged - with X set differently at different times.

Before regular demurrage charges were introduced, ad-hoc penalties were assessed on inactive accounts. Inactive users were charged a small fee of (up to) 20 Sarafu on two occasions in April 2020. On October 19, 2020, substantial penalties were assessed on predominantly long-inactive accounts; many were zeroed out.

# %% [markdown]
The detection of "demurrage" operations is based on those dates where the scripts to reclaim the holding fees were launched. The batches are large and since each transaction taking a few seconds to clear they often stretched over several day.

Also captured here are two known artefacts in the data: 
* a duplicated disbursement on November 17, 2020 was withdrawn from those accounts soon thereafter
* the demurrage (0.5% holding fee) charged on November 16 & 24, 2020 were redisbursed soon thereafter

# %% [code]
import datetime
# Create the date column
reclamations_reset['date'] = reclamations_reset['timeset'].apply(lambda x: x.date())
# Create the label column
reclamations_reset['label'] = None
# Make a list of dates on which there were proto-demurrage charges
penalty_days = ['2020-04-21',
                '2020-04-27',
                '2020-10-19','2020-10-20']
# conversion to iso format
penalty_days = [datetime.date.fromisoformat(day) for day in penalty_days]
# Fill in the label
reclamations_reset.label.loc[reclamations_reset.date.isin(penalty_days)] = 'penalty'
# Make a list of dates on which there were variable demurrage charges
demurrage_days = ['2020-11-02',
                  '2020-11-09',
                  '2020-11-16','2020-11-17',
                  '2020-11-24',
                  '2021-02-01','2021-02-02','2021-02-03',
                  '2021-03-01','2021-03-02',
                  '2021-04-01','2021-04-02',
                  '2021-05-01','2021-05-02',
                  '2021-06-07']
demurrage_days = [datetime.date.fromisoformat(day) for day in demurrage_days]
# Fill in the label
reclamations_reset.label.loc[reclamations_reset['date'].isin(demurrage_days)] = 'demurrage'
#
print('# reclamations of inactivity/high balance penalties = ', len(reclamations_reset.loc[reclamations_reset.label == 'penalty']))
print('# reclamations of percentage holding fee = ', len(reclamations_reset.loc[reclamations_reset.label == 'demurrage']))

# %% [markdown]
### Non-Systematic RECLAMATIONS

# %% [markdown]
We label also several "non-systemic" reclamations: "cash donation", "in-kind donation" and "errors". 

From January 2020 to July 2020, it was possible for a GROUP_ACCOUNT to exchange a portion of their Sarafu balance for cash. The Chama would send Sarafu to a special TOKEN_AGENT account, in exchange for which they would receive Kenyan Shillings. Afterwards, the TOKEN_AGENT was sending Sarafu to GE (through RECLAMATION) to dissolve those funds. The detection of "cash donation" management transactions is based on the 'held_role' of the sender. 

In-kind donations were operations where users could buy, e.g., food from VENDOR and ID184 ('0xCbF6597452A7640C545edF256C2Aa8f6cEd3E971') with their Sarafu. Afterwards, Sarafu held by the VENDOR and ID184 were reclaimed; this is what we label. At times, for the VENDOR especially, these funds were exchanged for Kenyan Shillings.

# %% [code]
# Fill in the label
reclamations_reset['label'].loc[reclamations_reset.held_roles == 'TOKEN_AGENT'] = 'cash-out'
print('# reclamations for cash donations = ', len(reclamations_reset.loc[reclamations_reset.label == 'cash-out']))

# %% [code]
# Fill in the label
reclamations_reset['note'] = None
reclamations_reset.note.loc[reclamations_reset.index_ID == '0xCbF6597452A7640C545edF256C2Aa8f6cEd3E971'] = 'comm_fund'
reclamations_reset.note.loc[reclamations_reset.held_roles == 'VENDOR'] = 'comm_fund'
#
print('# reclamations for in-kind donations = ', len(reclamations_reset.loc[reclamations_reset.note == 'comm_fund']))

# %% [markdown]
The "errors" are operations where the administration was sending Sarafu (DISBURSEMENT) and then taking back the same amount (or less) in the same day (RECLAMATION) from the same account - either correcting totally or partially the amount disbursed. 

# %% [code]
disbursements_list = []
for i in disbursements_reset.index:
    row = disbursements_reset.loc[i]
    tup = tuple([row.date, row.weight, row.index_ID])
    disbursements_list.append(tup)

# %% [code]
left_reclamations = reclamations_reset.loc[(reclamations_reset.note.isna())&\
                                           (reclamations_reset.label.isna())]
#
left_reclamations_list = []
for i in left_reclamations.index:
    row = left_reclamations.loc[i]
    tup = tuple([row.date, row.weight, row.index_ID])
    left_reclamations_list.append(tup)

# %% [code]
error_list = []
for i in range(len(left_reclamations_list)):
    _recl_ = left_reclamations_list[i]
    if _recl_ in disbursements_list and _recl_ not in error_list:
        error_list.append(_recl_)
#
print('# errors =', len(error_list))

# %% [code]
checked = []
Dummy = []
for i in reclamations_reset.index:
    row = reclamations_reset.loc[i]
    tup = tuple([row.date, row.weight, row.index_ID])
    if tup in error_list and tup not in checked:
        checked.append(tup)
        Dummy.append('error')
    else:
        Dummy.append(None)
#
reclamations_reset['error'] = Dummy
print('# reclamation as error =', len(reclamations_reset.loc[reclamations_reset.error == 'error']))    

# %% [code]
left_reclamations = reclamations_reset.loc[(reclamations_reset.note.isna())&\
                                           (reclamations_reset.label.isna())&\
                                          (reclamations_reset.error.isna())]
#
print('unlabelled reclamations =',len(left_reclamations))

# %% [markdown]
---

# %% [markdown]
# 2. Labeling DISBURSEMENT operations

# %% [markdown]
In this paragraph, we label the DISBURSEMENT operations. They correspond to the creation, issuance, and distribution of new Sarafu in the system. There are several ways in which new Sarafu are created, issued, and distributed.
- Referral Rewards - existing users were incentivized to trade with new users: the first person to accept payment in Sarafu from a new user was rewarded. That is, the first account that sends a STANDARD transaction to a newly-created account was also receiving a DISBURSEMENT transaction.
- First Disbursements - Newly created accounts receive an initial DISBURSEMENT transaction.
- Account Verifications - Grassroots Economics provides training for new users and encourages new users to contact the phone support team. Users can contact GE staff via phone and, at times, in the field. Staff also reach out via phone to verify account information and provide training to new users. Speaking with GE prompts a verification bonus, sent as a DISBURSEMENT transaction.
- Broad-based Promotions - Promotions in the form of broad-based bonuses took place four times during this period. In each case, the same amount was disbursed to most (or all) Sarafu users. 
- Weekly Rewards - Sustained transaction activity is key to the sustainability of a community currency, and GE incentivized particular kinds of activity with weekly rewards in Sarafu. The definition of active varied, but generally implied a minimum of one transaction in a week.
- Randomized Control Trial - Mqmelo R. (2021) presents the results of one of the first randomized controlled trials on community currencies. From the 20th of November 2020 to the 4th of December 2020, a treatment group of BENEFICIARY accounts received 400 Sarafu over three consecutive weeks. This experiment was approved by the Minerva University Human Subjects Research (HSR) committee.
- Admin Operations - Grassroots Economics maintains a number of staff-run accounts for completing ad-hoc tasks required in the administration of Sarafu as a digital community currency (see Methods for details).

# %% [code]
# Disbursements Operations
disbursements = tx.loc[tx.transfer_subtype == 'DISBURSEMENT']
disbursements = disbursements[['timeset','source','target', 'weight']]
disbursements.columns = ['timeset', 'sender','index_ID', 'weight']
disbursements_reset = disbursements.reset_index(drop=True)
#
print('# disbursements =',len(disbursements))
print('# value disbursements =',sum(disbursements.weight))
#
print('min disbursement =', disbursements_reset.loc[disbursements_reset.index == disbursements_reset['weight'].argmin()].weight)
print('max disbursement =', disbursements_reset.loc[disbursements_reset.index == disbursements_reset['weight'].argmax()].weight)

# %% [markdown]
## A. Currency Management

# %% [code]
main_dict_labels = dict()

# %% [code]
##############################
# Referral Rewards #
##############################
intervals = [('2020-01-26','2020-09-20', set(range(100, 3000, 100)))]
#
sender = '0xBDB3Bc887C3b70586BC25D04d89eC802b897fC5F'
#
for i in range(len(intervals)):
    #
    start_date = intervals[i][0]
    end_date = intervals[i][1]
    weight = intervals[i][-1]
    #
    _slice_ = disbursements.loc[start_date : end_date]
    _sliceA_ = _slice_.loc[_slice_.sender == sender]
    _sliceB_ = _sliceA_.loc[_sliceA_.weight.isin(weight)].copy()
    _sliceB_['label'] = 'Referral reward' 
    reduced_sliceB = _sliceB_[['timeset', 'label']].reset_index(drop=True)
    #
    keys = list(reduced_sliceB.timeset)
    values = list(reduced_sliceB.label)
    dict_labels_0 = dict(zip(keys, values))
    #
    print('# Referral reward =',len(dict_labels_0))
    main_dict_labels = {**main_dict_labels, **dict_labels_0}
# note
print("# Note: this is a catch-all, some of these are over-written by other, more specific criteria")

# %% [code]
#####################################
# Individual Verification #
#####################################
intervals = [('2020-03-28','2020-03-28', 250),
            ('2020-04-15 00:00','2020-04-15 06:00', 100),
            ('2020-05-01','2020-10-11', 350),
            ('2020-10-12','2021-06-15', 50)]
#
sender = '0xBDB3Bc887C3b70586BC25D04d89eC802b897fC5F'
#
for i in range(len(intervals)):
    #
    start_date = intervals[i][0]
    end_date = intervals[i][1]
    weight = [intervals[i][-1]]
    #
    _slice_ = disbursements.loc[start_date : end_date]
    _sliceA_ = _slice_.loc[_slice_.sender == sender]
    _sliceB_ = _sliceA_.loc[_sliceA_.weight.isin(weight)].copy()
    _sliceB_['label'] = 'individualVerif' 
    reduced_sliceB = _sliceB_[['timeset', 'label']].reset_index(drop=True)
    keys = list(reduced_sliceB.timeset)
    values = list(reduced_sliceB.label)
    dict_labels_0 = dict(zip(keys, values))
    #
    print('# individualVerif =',len(dict_labels_0))
    main_dict_labels = {**main_dict_labels, **dict_labels_0}

# %% [code]
#####################################
# Broad-based Promotions #
#####################################
intervals = [('2020-04-30 00:00','2020-04-30 17:00', 100),
             ('2020-11-02 09:00','2020-11-03 04:00', 100),
             ('2020-12-28 10:54:00','2020-12-29 10:40:00', 50),
             ('2021-03-22','2021-03-23', 10)]
#
sender = '0xBDB3Bc887C3b70586BC25D04d89eC802b897fC5F'
#
for i in range(len(intervals)):
    #
    start_date = intervals[i][0]
    end_date = intervals[i][1]
    weight = [intervals[i][-1]]
    #
    _slice_ = disbursements.loc[start_date : end_date]
    _sliceA_ = _slice_.loc[_slice_.sender == sender]
    _sliceB_ = _sliceA_.loc[_sliceA_.weight.isin(weight)].copy()
    _sliceB_['label'] = 'Broad-based_promotions' 
    reduced_sliceB = _sliceB_[['timeset', 'label']].reset_index(drop=True)
    keys = list(reduced_sliceB.timeset)
    values = list(reduced_sliceB.label)
    dict_labels_0 = dict(zip(keys, values))
    #
    print('# Broad-based_promotions =',len(dict_labels_0))
    main_dict_labels = {**main_dict_labels, **dict_labels_0}
print('# Note: in November and March, 100 and 10 were combined with other rewards when relevant (see below)')

# %% [code]
#####################################
# Weekly reward # 1st era 
## In the first "era", until May 1, weekly rewards and verification rewards were done in batches
## Initial and referral rewards were manual -- we exclude multiples of 100 to avoid over-writing
#####################################
intervals = [('2020-03-20', '2020-03-20', set(range(100, 1257304, 100))),
             ('2020-03-27', '2020-03-27', set(range(100, 1257304, 100))),
             ('2020-04-06', '2020-04-06', set(range(100, 1257304, 100))),
             ('2020-04-14', '2020-04-14', set(range(100, 1257304, 100))),
             ('2020-04-21', '2020-04-21', set(range(100, 1257304, 100))),
             ('2020-04-27 18', '2020-04-27 21', ((range(100, 1257304, 100)))) ]
#
sender = '0xBDB3Bc887C3b70586BC25D04d89eC802b897fC5F'
#
for i in range(len(intervals)):
    #
    start_date = intervals[i][0]
    end_date = intervals[i][1]
    weight = intervals[i][-1]  # NEGATED -- we are excluding multiples of 100 to avoid over-writing
    #
    _slice_ = disbursements.loc[start_date : end_date]
    _sliceA_ = _slice_.loc[_slice_.sender == sender]
    _sliceB_ = _sliceA_.loc[~_sliceA_.weight.isin(weight)].copy()  # NOTE THE NEGATION
    _sliceB_['label'] = 'Weekly reward' 
    reduced_sliceB = _sliceB_[['timeset', 'label']].reset_index(drop=True)
    keys = list(reduced_sliceB.timeset)
    values = list(reduced_sliceB.label)
    dict_labels_0 = dict(zip(keys, values))
    #
    print('# Weekly reward =',len(dict_labels_0))
    main_dict_labels = {**main_dict_labels, **dict_labels_0}

# %% [code]
#####################################
# Weekly reward # 2nd era 
## In the second "era", from May 1 to Sept 20, weekly rewards were done in batches
## Verification and referral rewards were manual -- so we exclude 350 and multiples of 100
#####################################

intervals = [('2020-05-04 19:54:00', '2020-05-04 21:20:00'),
            ('2020-05-11 18:20:00', '2020-05-11 19:16:00'),
            ('2020-05-19 04:30:00', '2020-05-19 05:35:00'),
            ('2020-05-25 08:30:00', '2020-05-25 09:35:00'),
            ('2020-06-01 12:17:00', '2020-06-01 13:17:13'),
            ('2020-06-08 15:00:00', '2020-06-08 16:50:00'),
            ('2020-06-15 10:45:00', '2020-06-15 12:40:00'),
            ('2020-06-22 10:13:00', '2020-06-22 12:00:00'),
            ('2020-06-29 14:40:00', '2020-06-29 16:40:00'), 
            ('2020-07-06 12:20:00', '2020-07-06 14:45:00'),
            ('2020-07-14 05:45:00', '2020-07-14 08:00:00'),
            ('2020-07-20 16:00:00', '2020-07-20 18:10:00'),
            ('2020-07-27 10:25:00', '2020-07-27 11:15:00'),
            ('2020-08-05 14:55:00', '2020-08-05 16:20:00'),
            ('2020-08-11 14:59:00', '2020-08-11 16:35:00'),
            ('2020-08-17 13:17:00', '2020-08-17 15:10:00'),
            ('2020-08-24 17:15:00', '2020-08-24 17:45:00'),
            ('2020-08-31 13:45:00', '2020-08-31 15:35:00'),
            ('2020-09-07 07:30:00', '2020-09-07 09:45:00'), 
            ('2020-09-14 16:10:00', '2020-09-14 16:40:00')]

for i in range(len(intervals)):
    #
    start_date = intervals[i][0]
    end_date = intervals[i][1]
    #
    _slice_ = disbursements.loc[start_date : end_date]
    _sliceA_ = _slice_.loc[_slice_.sender == '0xBDB3Bc887C3b70586BC25D04d89eC802b897fC5F']
    x100series = set(range(100, 1257304, 100))
    _350s = [350]
    _sliceB_ = _sliceA_.loc[~_sliceA_.weight.isin(_350s)] #not350
    _sliceC_ = _sliceB_.loc[~_sliceB_.weight.isin(x100series)].copy() # not100x
    #
    _sliceC_['label'] = 'Weekly reward' 
    reduced_sliceC = _sliceC_[['timeset', 'label']].reset_index(drop=True)
    #
    keys = list(reduced_sliceC.timeset)
    values = list(reduced_sliceC.label)
    #
    dict_labels_0 = dict(zip(keys, values))
    print('# Weekly reward =',len(dict_labels_0))
    main_dict_labels = {**main_dict_labels, **dict_labels_0}

# %% [code]
#####################################
# Weekly reward + referral reward # 3rd era
## Beginning Sept 21, weekly reward batches were embedded/combined with the weekly reward batches
## Verification rewards were initially 350, which we exclude from this label
#####################################
intervals = [('2020-09-21 14:00:00', '2020-09-21 14:50:00', 350),
            ('2020-09-28 12:25:00', '2020-09-28 13:00:00', 350),
            ('2020-10-05 13:30:00', '2020-10-05 15:20:00', 350)]
#
sender = '0xBDB3Bc887C3b70586BC25D04d89eC802b897fC5F'
#
for i in range(len(intervals)):
    #
    start_date = intervals[i][0]
    end_date = intervals[i][1]
    weight = [intervals[i][-1]] #NEGATED
    #
    _slice_ = disbursements.loc[start_date : end_date]
    _sliceA_ = _slice_.loc[_slice_.sender == sender]
    _sliceB_ = _sliceA_.loc[~_sliceA_.weight.isin(weight)].copy() # NEGATION
    _sliceB_['label'] = 'Weekly reward + referral reward'
    reduced_sliceB = _sliceB_[['timeset', 'label']].reset_index(drop=True)
    keys = list(reduced_sliceB.timeset)
    values = list(reduced_sliceB.label)
    dict_labels_0 = dict(zip(keys, values))
    print('# Weekly reward + referral reward =',len(dict_labels_0))
    main_dict_labels = {**main_dict_labels, **dict_labels_0}

# %% [code]
#####################################
# Weekly reward + referral reward # 3rd era
## Referral rewards were embedded/combined with the weekly reward batches
## Beginning Oct 12, both referral rewards and verification rewards were reduced to 50 Sarafu 
## So we get more precise with the batches; one of these was interrupted then continued the next day
#####################################         
intervals = [ ('2020-10-12 17:00:00', '2020-10-12 18:00:00'),
            ('2020-10-19 13:20:00', '2020-10-19 14:00:00'),
            ('2020-10-27 09:00:00', '2020-10-27 09:30:00'),
            ('2020-11-09 11:10:00', '2020-11-09 13:10:00'),
            ('2020-11-16 15:00:00', '2020-11-16 16:15:00'),
            ('2020-11-23 16:00:00', '2020-11-23 17:00:00'),
            ('2020-11-30 09:00:00', '2020-11-30 11:00:00'),
            ('2020-12-01 06:00:00', '2020-12-01 07:00:00'),
            ('2020-12-07 09:30:00', '2020-12-07 11:00:00'),
            ('2021-01-04 11:40:00', '2021-01-04 12:40:00'),
            ('2021-01-11 11:21:00', '2021-01-11 13:00:00'),
            ('2021-01-18 08:00:00', '2021-01-18 10:00:00'),
            ('2021-01-26 08:05:00', '2021-01-26 10:00:00'),
            ('2021-02-01 08:28:00', '2021-02-01 12:30:00')]
#
sender = '0xBDB3Bc887C3b70586BC25D04d89eC802b897fC5F'
#
for i in range(len(intervals)):
    #
    start_date = intervals[i][0]
    end_date = intervals[i][1]
    #
    _slice_ = disbursements.loc[start_date : end_date]
    _sliceA_ = _slice_.loc[_slice_.sender == sender].copy()
    _sliceA_['label'] = 'Weekly reward + referral reward'
    reduced_sliceA = _sliceA_[['timeset', 'label']].reset_index(drop=True)
    keys = list(reduced_sliceA.timeset)
    values = list(reduced_sliceA.label)
    dict_labels_0 = dict(zip(keys, values))
    #
    print('# Weekly reward + referral reward =',len(dict_labels_0))
    main_dict_labels = {**main_dict_labels, **dict_labels_0}

# %% [code]
#####################################
# Weekly reward + referral reward # 3rd era
## Referral rewards were embedded/combined with the weekly reward batches
## Beginning Feb 8, the weekly reward became a flat amount
#####################################
#
# 45+50x
_slice_ = disbursements.loc['2021-02-08']
_sliceA_ = _slice_.loc[_slice_.sender == '0xBDB3Bc887C3b70586BC25D04d89eC802b897fC5F']
_45_50X = set(np.array(list((range(50, 1257304, 50))))+ 45)
_45_50X.add(45)
_45_50X = sorted(_45_50X)
_sliceB_ = _sliceA_.loc[_sliceA_.weight.isin(_45_50X)].copy()
_sliceB_['label'] = 'Weekly reward + referral reward' 
reduced_sliceB = _sliceB_[['timeset', 'label']].reset_index(drop=True)
keys = list(reduced_sliceB.timeset)
values = list(reduced_sliceB.label)
dict_labels_0 = dict(zip(keys, values))
print('# Weekly reward + referral reward =',len(dict_labels_0))
main_dict_labels = {**main_dict_labels, **dict_labels_0}

# %% [code]
# 30+50x
_30_50x_ = set(np.array(list((range(50, 1257304, 50))))+ 30)
_30_50x_.add(30)
_30_50x_ = sorted(_30_50x_)
#
intervals = [ ('2021-02-16', '2021-02-16', _30_50x_),
            ('2021-02-22', '2021-02-22', _30_50x_),
            ('2021-03-01', '2021-03-01', _30_50x_), 
            ('2021-03-08', '2021-03-08', _30_50x_),
            ('2021-03-17', '2021-03-17', _30_50x_),
            ('2021-04-06', '2021-04-06', _30_50x_),
            ('2021-04-12', '2021-04-12', _30_50x_),
            ('2021-04-20', '2021-04-20', _30_50x_),
            ('2021-04-26', '2021-04-26', _30_50x_),
            ('2021-05-03', '2021-05-03', _30_50x_),
            ('2021-05-10', '2021-05-10', _30_50x_),
            ('2021-05-17', '2021-05-17', _30_50x_),
            ('2021-05-24', '2021-05-24', _30_50x_)]
#
sender = '0xBDB3Bc887C3b70586BC25D04d89eC802b897fC5F'
#
for i in range(len(intervals)):
    #
    start_date = intervals[i][0]
    end_date = intervals[i][1]
    weight = intervals[i][-1]
    #
    _slice_ = disbursements.loc[start_date : end_date]
    _sliceA_ = _slice_.loc[_slice_.sender == sender]
    _sliceB_ = _sliceA_.loc[_sliceA_.weight.isin(weight)].copy()
    _sliceB_['label'] = 'Weekly reward + referral reward'
    reduced_sliceB = _sliceB_[['timeset', 'label']].reset_index(drop=True)
    keys = list(reduced_sliceB.timeset)
    values = list(reduced_sliceB.label)
    dict_labels_0 = dict(zip(keys, values))
    #
    print('# Weekly reward + referral reward =',len(dict_labels_0))
    main_dict_labels = {**main_dict_labels, **dict_labels_0}

# %% [code]
# 60+50x
_slice_ = disbursements.loc['2021-06-07']
_sliceA_ = _slice_.loc[_slice_.sender == '0xBDB3Bc887C3b70586BC25D04d89eC802b897fC5F']
_60_50X = set(np.array(list((range(50, 1257304, 50))))+ 60)
_60_50X.add(60)
_60_50X = sorted(_60_50X)
_sliceB_ = _sliceA_.loc[_sliceA_.weight.isin(_60_50X)].copy()
_sliceB_['label'] = 'Weekly reward + referral reward' 
reduced_sliceB = _sliceB_[['timeset', 'label']].reset_index(drop=True)
keys = list(reduced_sliceB.timeset)
values = list(reduced_sliceB.label)
dict_labels_0 = dict(zip(keys, values))
print('# Weekly reward + referral reward =',len(dict_labels_0))
main_dict_labels = {**main_dict_labels, **dict_labels_0}

# %% [code]
#####################################
# Weekly reward + referral reward + broad-based promotion #
## On two occasions, also a broad-based promotion was thrown in
#####################################
_slice_ = disbursements.loc['2021-03-22':'2021-03-23']
_sliceA_ = _slice_.loc[_slice_.sender == '0xBDB3Bc887C3b70586BC25D04d89eC802b897fC5F']
#
_40_50X = set(np.array(list((range(50, 1257304, 50))))+ 40)
_40_50X.add(40)
_40_50X = sorted(_40_50X)
_sliceB_ = _sliceA_.loc[_sliceA_.weight.isin(_40_50X)].copy()
_sliceB_['label'] = 'Weekly reward + referral reward + broad-based promotion' 
reduced_sliceB = _sliceB_[['timeset', 'label']].reset_index(drop=True)
keys = list(reduced_sliceB.timeset)
values = list(reduced_sliceB.label)
dict_labels_0 = dict(zip(keys, values))
print('# Weekly reward + referral reward =',len(dict_labels_0))
main_dict_labels = {**main_dict_labels, **dict_labels_0}

# %% [code]
#####################################
# Weekly reward + referral reward + broad-based promotion#
#####################################
_slice_ = disbursements.loc['2020-11-02 09':'2020-11-03 04']
_sliceA_ = _slice_.loc[_slice_.sender == '0xBDB3Bc887C3b70586BC25D04d89eC802b897fC5F']
_100s = [100]
_sliceB_ = _sliceA_.loc[~_sliceA_.weight.isin(_100s)].copy() # 100
_sliceB_['label'] = 'Weekly reward + referral reward + broad-based promotion' 
reduced_sliceB = _sliceB_[['timeset', 'label']].reset_index(drop=True)
keys = list(reduced_sliceB.timeset)
values = list(reduced_sliceB.label)
dict_labels_0 = dict(zip(keys, values))
print('# Weekly reward + referral reward + broad-based promotion =',len(dict_labels_0))
main_dict_labels = {**main_dict_labels, **dict_labels_0}

# %% [markdown]
## B. Administrative Tasks

# %% [code]
#####################################
# 'Admin' # Mistaken batches
## the first of these was too small & re-run the next day
## the others are the DISBURSEMENT side of the errors described in the RECLAMATION part above
#####################################
intervals = [ ('2020-10-26 12:50:00', '2020-10-26 13:25:00') ,
            ('2020-11-17 06:00:00', '2020-11-17 06:55:00') , 
            ('2020-11-17 12:18:00', '2020-11-17 16:30:00'),
            ('2020-11-24 12:08', '2020-11-24 13:00')] 
sender = '0xBDB3Bc887C3b70586BC25D04d89eC802b897fC5F'
#
for i in range(len(intervals)):
    #
    start_date = intervals[i][0]
    end_date = intervals[i][1]
    #
    _slice_ = disbursements.loc[start_date : end_date]
    _sliceA_ = _slice_.loc[_slice_.sender == sender].copy()
    _sliceA_['label'] = 'admin (error)' 
    reduced_sliceA = _sliceA_[['timeset', 'label']].reset_index(drop=True)
    keys = list(reduced_sliceA.timeset)
    values = list(reduced_sliceA.label)
    dict_labels_0 = dict(zip(keys, values))
    #
    print('# admin (error) =',len(dict_labels_0))
    main_dict_labels = {**main_dict_labels, **dict_labels_0}

# %% [code]
#####################################
# 'Admin' # Abnormal batch
## likely an erroneously large set of referral rewards, but it could be something ad-hoc
#####################################
_slice_ = disbursements.loc['2021-01-18']
_sliceA_ = _slice_.loc[_slice_.sender == '0xBDB3Bc887C3b70586BC25D04d89eC802b897fC5F']
_3000s = [3000]
_sliceB_ = _sliceA_.loc[_sliceA_.weight.isin(_3000s)].copy() # 3,000
_sliceB_['label'] = 'admin (error)' 
reduced_sliceB = _sliceB_[['timeset', 'label']].reset_index(drop=True)
keys = list(reduced_sliceB.timeset)
values = list(reduced_sliceB.label)
dict_labels_0 = dict(zip(keys, values))
print('# admin (error) =',len(dict_labels_0))
main_dict_labels = {**main_dict_labels, **dict_labels_0}

# %% [code]
#####################################
# 'Admin'  # POA
## initial disbursements to POA users
#####################################
_slice_ = disbursements.loc['2020-01-25':'2020-01-27']
_sliceA_ = _slice_.loc[_slice_.sender == '0xEDA5C9B75Fdb3B9bdAB987A704632280Cf93084F']
_sliceB_ = _sliceA_.copy()
_sliceB_['label'] = 'admin (POA)' 
reduced_sliceB = _sliceB_[['timeset', 'label']].reset_index(drop=True)
keys = list(reduced_sliceB.timeset)
values = list(reduced_sliceB.label)
dict_labels_0 = dict(zip(keys, values))
print('# admin (POA) =',len(dict_labels_0))
main_dict_labels = {**main_dict_labels, **dict_labels_0}

# %% [code]
#####################################
# 'Admin'  # RCT #
## Disbursements as a part of an experiment
#####################################
intervals = [('2020-11-20', '2020-11-20', 400),
            ('2020-11-27', '2020-11-27', 400),
            ('2020-12-04', '2020-12-04', 400)]
#
sender = '0xBDB3Bc887C3b70586BC25D04d89eC802b897fC5F'
#
for i in range(len(intervals)):
    #
    start_date = intervals[i][0]
    end_date = intervals[i][1]
    weight = [intervals[i][-1]]
    #
    _slice_ = disbursements.loc[start_date : end_date]
    _sliceA_ = _slice_.loc[_slice_.sender == sender]
    _sliceB_ = _sliceA_.loc[_sliceA_.weight.isin(weight)].copy()
    _sliceB_['label'] = 'admin (RCT)' 
    reduced_sliceB = _sliceB_[['timeset', 'label']].reset_index(drop=True)
    keys = list(reduced_sliceB.timeset)
    values = list(reduced_sliceB.label)
    dict_labels_0 = dict(zip(keys, values))
    #
    print('# admin (RCT) =',len(dict_labels_0))
    main_dict_labels = {**main_dict_labels, **dict_labels_0}

# %% [code]
#####################################
# 'Admin'  #  Verification to chamas
## The GROUP_ACCOUNT itself would receive an extra DISBURSEMENT transaction of 10,000 Sarafu or the 
##   members of a newly verified chama would receive a total of 10,000 Sarafu. Not exact.
#####################################
intervals = [('2020-02-26','2020-02-27', set(range(100, 1257304, 100))),
            ('2020-03-10', '2020-03-10', set(range(50, 1257304, 50))),
            ('2020-03-16', '2020-03-16', set(range(50, 1257304, 50))),
            ('2020-03-31', '2020-03-31', set(range(50, 1257304, 50))),
            ('2020-04-01', '2020-04-01', set(range(50, 1257304, 50))),
            ('2020-04-17', '2020-04-17', set(range(50, 1257304, 50))),
            ('2020-04-27 06:00:00','2020-04-27 18:00:00', set(range(50, 1257304, 50))) ]
#
sender = '0xBDB3Bc887C3b70586BC25D04d89eC802b897fC5F'
#
for i in range(len(intervals)):
    #
    start_date = intervals[i][0]
    end_date = intervals[i][1]
    weight = intervals[i][-1] # NEGATED -- we are excluding multiples of 50 to avoid over-writing
    #
    _slice_ = disbursements.loc[start_date : end_date]
    _sliceA_ = _slice_.loc[_slice_.sender == sender]
    _sliceB_ = _sliceA_.loc[~_sliceA_.weight.isin(weight)].copy()  # NOTE THE NEGATION
    _sliceB_['label'] = 'admin (chamas)' 
    reduced_sliceB = _sliceB_[['timeset', 'label']].reset_index(drop=True)
    keys = list(reduced_sliceB.timeset)
    values = list(reduced_sliceB.label)
    dict_labels_0 = dict(zip(keys, values))
    #
    print('# admin (chamas) =',len(dict_labels_0))
    main_dict_labels = {**main_dict_labels, **dict_labels_0}
print("# Note: these continued through July; they are tricky to label and many fall into the unlabeled category.")

# %% [code]
#####################################
# 'Admin'  # Ad-hoc rewards
## we deem these too large to be referral rewards; likely ad-hoc rewards of some kind
#####################################
intervals = [ ('2020-01-27', '2020-11-30', [10000]),
            ('2020-01-27', '2021-01-26', (range(1500, 10000, 500)))]
#
sender = '0xBDB3Bc887C3b70586BC25D04d89eC802b897fC5F'
#
for i in range(len(intervals)):
    #
    start_date = intervals[i][0]
    end_date = intervals[i][1]
    weight = intervals[i][-1]
    #
    _slice_ = disbursements.loc[start_date : end_date]
    _sliceA_ = _slice_.loc[_slice_.sender == sender]
    _sliceB_ = _sliceA_.loc[_sliceA_.weight.isin(weight)].copy()
    _sliceB_['label'] = 'admin (chamas)'
    reduced_sliceB = _sliceB_[['timeset', 'label']].reset_index(drop=True)
    keys = list(reduced_sliceB.timeset)
    values = list(reduced_sliceB.label)
    dict_labels_0 = dict(zip(keys, values))
    #
    print('# admin (chamas) =',len(dict_labels_0))
    main_dict_labels = {**main_dict_labels, **dict_labels_0}

# %% [code]
#####################################
# 'Admin'  # Targeted investments, or something else large & ad-hoc
#####################################
_slice_ = disbursements.loc['2020-01-27':'2021-06-15']
_sliceA_ = _slice_.loc[_slice_.sender == '0xBDB3Bc887C3b70586BC25D04d89eC802b897fC5F']
# use between
_sliceB_ = _sliceA_.loc[_sliceA_.weight.between(10000, 1257304)].copy()
_sliceB_['label'] = 'admin (large)' 
reduced_sliceB = _sliceB_[['timeset', 'label']].reset_index(drop=True)
keys = list(reduced_sliceB.timeset)
values = list(reduced_sliceB.label)
dict_labels_0 = dict(zip(keys, values))
print('# admin (large) =',len(dict_labels_0))
main_dict_labels = {**main_dict_labels, **dict_labels_0}

# %% [markdown]
## C. First Disbursements 

# %% [code]
#####################################
# First Disbursements # Manual
#####################################
_slice_ = disbursements.loc['2020-01-26':'2020-05-01 09:00:00']
_sliceA_ = _slice_.loc[_slice_.sender == '0xBDB3Bc887C3b70586BC25D04d89eC802b897fC5F']
weights = [400]
keep = weights
_sliceB_ = _sliceA_.loc[_sliceA_.weight.isin(keep)].copy()
_sliceB_['label'] = 'First disbursements' 
reduced_sliceB = _sliceB_[['timeset', 'label']].reset_index(drop=True)
keys = list(reduced_sliceB.timeset)
values = list(reduced_sliceB.label)
#
dict_labels_0 = dict(zip(keys, values))
print('#First disbursements =',len(dict_labels_0))
main_dict_labels = {**main_dict_labels, **dict_labels_0}

# %% [code]
#####################################
# First Disbursements # Automated
#####################################
intervals = [ ('2020-05-01', '2021-06-15', 50)]
#
sender = '0xEDA5C9B75Fdb3B9bdAB987A704632280Cf93084F'
#
for i in range(len(intervals)):
    #
    start_date = intervals[i][0]
    end_date = intervals[i][1]
    weight = [intervals[i][-1]]
    #
    _slice_ = disbursements.loc[start_date : end_date]
    _sliceA_ = _slice_.loc[_slice_.sender == sender]
    _sliceB_ = _sliceA_.loc[_sliceA_.weight.isin(weight)].copy()
    _sliceB_['label'] = 'First disbursements'  
    reduced_sliceB = _sliceB_[['timeset', 'label']].reset_index(drop=True)
    keys = list(reduced_sliceB.timeset)
    values = list(reduced_sliceB.label)
    dict_labels_0 = dict(zip(keys, values))
    #
    print('# First disbursements =',len(dict_labels_0))
    main_dict_labels = {**main_dict_labels, **dict_labels_0}

# %% [markdown]
---

# %% [code]
df_disb_label = pd.DataFrame.from_dict(main_dict_labels, orient='index')
df_disb_label['timeset'] = df_disb_label.index
df_disb_label.columns = ['label', 'timeset']
df_disb_label = df_disb_label.reset_index()
df_disb_label = df_disb_label[['timeset', 'label']]
#
complete_labeled_disbursements = pd.merge(disbursements_reset, df_disb_label, how='left', on='timeset')
complete_labeled_disbursements.label.loc[complete_labeled_disbursements.label.isna()] = 'admin (unknown)'
#
complete_labeled_disbursements.label.value_counts()

# %% [markdown]
---

# %% [markdown]
## Statistics and Plots

# %% [code]
complete_labeled_disbursements.to_csv('DisbTypesComplete.csv')
disbursements = pd.read_csv('DisbTypesComplete.csv')
disbursements = disbursements.set_index(disbursements.timeset)
disbursements['timeset'] = pd.to_datetime(disbursements.timeset)
disbursements['date'] = disbursements.timeset.dt.date
disbursements['dayofweek'] = disbursements.timeset.dt.dayofweek
disbursements.head(2)

# %% [code]
print('# unlabeled disbursements =',sum(disbursements.label.isin(["admin (unknown)"])))
print('% unlabeled disbursements =', 100*(sum(disbursements.label.isin(["admin (unknown)"]))/len(disbursements)), '%')
disbursements.label.value_counts()

# %% [markdown]
## 1. First Disbursements

# %% [code]
temp_disb = disbursements.loc[(disbursements.label == 'First disbursements')].copy()
print('# first =', len(temp_disb))
print('value first =', sum(temp_disb.weight))
print('avg first =', np.mean(temp_disb.weight))
print('std first =', np.std(temp_disb.weight))
print('value % of all Disbursements =', 100*(sum(temp_disb.weight)/sum(disbursements.weight)), '%')
print('n. % of all Disbursements =', 100*(len(temp_disb.weight)/len(disbursements.weight)), '%')
#
tx = temp_disb
tx.timeset =  pd.to_datetime(tx.timeset)
tx['month_year']= tx.timeset.dt.month # January=1, December=12
tx['year']= tx.timeset.dt.year
#
len_tx_x_month_2020 = []
value_tx_x_month_2020 = []
avg_tx_x_month_2020 = []
std_tx_x_month_2020 = []
#
months_2020 = list(np.array(range(12))+1)
for m in months_2020:
    dataframe = tx.loc[(tx.month_year == m) & (tx.year == 2020)].copy()
    len_tx_x_month_2020.append(len(dataframe.weight))
    value_tx_x_month_2020.append(sum(dataframe.weight))
    avg_tx_x_month_2020.append(np.mean(dataframe.weight))
    std_tx_x_month_2020.append(np.std(dataframe.weight))
#
len_tx_x_month_2021 = []
value_tx_x_month_2021 = []
avg_tx_x_month_2021 = []
std_tx_x_month_2021 = []
#
months_2021 = list(np.array(range(6))+1)
for m in months_2021:
    dataframe = tx.loc[(tx.month_year == m) & (tx.year == 2021)].copy()
    len_tx_x_month_2021.append(len(dataframe.weight))
    value_tx_x_month_2021.append(sum(dataframe.weight))
    avg_tx_x_month_2021.append(np.mean(dataframe.weight))
    std_tx_x_month_2021.append(np.std(dataframe.weight))
#
len_tx_x_month = len_tx_x_month_2020 + len_tx_x_month_2021 
value_tx_x_month = value_tx_x_month_2020 + value_tx_x_month_2021
avg_tx_x_month = avg_tx_x_month_2020 + avg_tx_x_month_2021
std_tx_x_month = std_tx_x_month_2020 + std_tx_x_month_2021

# %% [code]
# reload users dataset
users = pd.read_csv(users_fn, sep=',')
users['start'] = pd.to_datetime(users.start)
users = users.sort_values(by='start')
#users = users.set_index(users.start)
#
users = users [['xDAI_blockchain_address', 'old_POA_blockchain_address',\
                'start', 'gender',\
               'area_name', 'held_roles', \
                'business_type']]
#
users.columns = ['xDAI', 'POA', \
                 'start','gender',\
               'area_name', 'held_roles', \
                 'business_type']
#
xDAIusers = users.loc[users.POA.isnull()].copy()
xDAIusers['year'] = xDAIusers.start.dt.year
xDAIusers['month'] = xDAIusers.start.dt.month
#
xDAIusers_2020 = xDAIusers.loc[xDAIusers.year == 2020].copy()
n_users_2020 = []
months = list(range(12))
for m in range(len(months)):
    n_users_2020.append(len(xDAIusers_2020.loc[xDAIusers_2020.month == m+1]))
#
xDAIusers_2021 = xDAIusers.loc[xDAIusers.year == 2021].copy()
n_users_2021 = []
months = list(range(6))
for m in range(len(months)):
    n_users_2021.append(len(xDAIusers_2021.loc[xDAIusers_2021.month == m+1]))
#
n_users = n_users_2020 + n_users_2021

# %% [code]
###############################################################
plt.figure(figsize=(15, 5))
#
plt.subplot(131)
plt.plot(len_tx_x_month, label='Inital disbursements', color='g') #
#
bar_labels = ['Jan 20','Feb 20','Mar 20',\
                       'Apr 20','May 20','Jun 20',\
                       'Jul 20', 'Aug 20', 'Sep 20',\
                       'Oct 20', 'Nov 20', 'Dec 20',\
                        'Jan 21','Feb 21','Mar 21',\
                       'Apr 21','May 21','Jun 21']
plt.bar(bar_labels,n_users, label = 'New users')
plt.tick_params(axis='x', labelrotation = 90)
plt.grid(True)
plt.title('Number')
plt.legend()
#
plt.subplot(132)
plt.plot(value_tx_x_month, label='Value Initial Disbursements to POA users', color='r') # 
plt.xticks(ticks=range(18), labels = ['Jan 20','Feb 20','Mar 20','Apr 20','May 20','Jun 20',\
                                      'Jul 20', 'Aug 20', 'Sep 20', 'Oct 20', 'Nov 20', 'Dec 20',\
                                     'Jan 21','Feb 21','Mar 21','Apr 21','May 21','Jun 21'])
plt.tick_params(axis='x', labelrotation = 90)
plt.title('Total Value')
plt.grid(True)
#
y = avg_tx_x_month
x = ['Jan 20','Feb 20','Mar 20','Apr 20','May 20','Jun 20',\
                                      'Jul 20', 'Aug 20', 'Sep 20', 'Oct 20', 'Nov 20', 'Dec 20',\
                                     'Jan 21','Feb 21','Mar 21','Apr 21','May 21','Jun 21']
xerr = std_tx_x_month
#
plt.subplot(133)
plt.title('Average Value and Standard Deviation')
plt.errorbar(x, y, xerr, fmt='o', marker='s', ms=10, ecolor='gray', elinewidth=3)
plt.tick_params(axis='x', labelrotation = 90)
plt.grid(True)
plt.ylim(0,1000)
#
plt.savefig(os.path.join(figdir,'sarafu_fig6.png'), bbox_inches='tight', dpi=300)

# %% [markdown]
## 2. Weekly Rewards

# %% [code]
temp_disb = disbursements.loc[(disbursements.label == 'Weekly reward')]
#
a = temp_disb['2020-03-20 07:37:18.681408':'2020-11-02 08:59:59']
b = temp_disb['2020-11-02 09:00:00':'2020-11-03 04:00:00']
c = temp_disb['2020-11-03 04:00:01':'2021-06-07 12:48:53.472194']
# subtract 100 from b [ broad-based disbursements ]
b['weight'] = b.weight - 100
# concat
temp_disb = pd.concat([a, b, c])
#
print('# weekly Rewards =', len(temp_disb))
print('value weekly Rewards =', sum(temp_disb.weight))
print('avg weekly Rewards =', np.mean(temp_disb.weight))
print('std weekly Rewards =', np.std(temp_disb.weight))
print('value % of all Disbursements =', 100*(sum(temp_disb.weight)/sum(disbursements.weight)), '%')
print('n. % of all Disbursements =', 100*(len(temp_disb.weight)/len(disbursements.weight)), '%')
#
tx = temp_disb
tx['timeset'] =  pd.to_datetime(tx.timeset)
tx['month_year']= tx.timeset.dt.month # January=1, December=12
tx['year'] = tx.timeset.dt.year
#
len_tx_x_month_2020 = []
value_tx_x_month_2020 = []
avg_tx_x_month_2020 = []
std_tx_x_month_2020 = []
#
months_2020 = list(np.array(range(12))+1)
for m in months_2020:
    dataframe = tx.loc[(tx.month_year == m) & (tx.year == 2020)]
    len_tx_x_month_2020.append(len(dataframe.weight))
    value_tx_x_month_2020.append(sum(dataframe.weight))
    avg_tx_x_month_2020.append(np.mean(dataframe.weight))
    std_tx_x_month_2020.append(np.std(dataframe.weight))
#
len_tx_x_month_2021 = []
value_tx_x_month_2021 = []
avg_tx_x_month_2021 = []
std_tx_x_month_2021 = []
#
months_2021 = list(np.array(range(6))+1)
for m in months_2021:
    dataframe = tx.loc[(tx.month_year == m) & (tx.year == 2021)]
    len_tx_x_month_2021.append(len(dataframe.weight))
    value_tx_x_month_2021.append(sum(dataframe.weight))
    avg_tx_x_month_2021.append(np.mean(dataframe.weight))
    std_tx_x_month_2021.append(np.std(dataframe.weight))
#
len_tx_x_month = len_tx_x_month_2020 + len_tx_x_month_2021 
value_tx_x_month = value_tx_x_month_2020 + value_tx_x_month_2021
avg_tx_x_month = avg_tx_x_month_2020 + avg_tx_x_month_2021
std_tx_x_month = std_tx_x_month_2020 + std_tx_x_month_2021
#
plt.figure(figsize=(15, 5))
#
plt.subplot(131)
plt.plot(len_tx_x_month, label='Weekly Rewards', color='g') #
plt.xticks(ticks=range(18), labels = ['Jan 2020','Feb 2020','Mar 2020','Apr 2020','May 2020','Jun 2020',\
                                      'Jul 2020', 'Aug 2020', 'Sep 2020', 'Oct 2020', 'Nov 2020', 'Dec 2020',\
                                     'Jan 2021','Feb 2021','Mar 2021','Apr 2021','May 2021','Jun 2021'])
plt.tick_params(axis='x', labelrotation = 90)
plt.grid(True)
plt.title('Number of\nWeekly Rewards\nper Month')
#
plt.subplot(132)
plt.plot(value_tx_x_month, label='Value Weekly Rewards', color='r') # 
plt.xticks(ticks=range(18), labels = ['Jan 2020','Feb 2020','Mar 2020','Apr 2020','May 2020','Jun 2020',\
                                      'Jul 2020', 'Aug 2020', 'Sep 2020', 'Oct 2020', 'Nov 2020', 'Dec 2020',\
                                     'Jan 2021','Feb 2021','Mar 2021','Apr 2021','May 2021','Jun 2021'])
plt.tick_params(axis='x', labelrotation = 90)
plt.title('Total Value of\n Weekly Rewards\n per Month')
plt.grid(True)
#
y = avg_tx_x_month
x = ['Jan 2020','Feb 2020','Mar 2020','Apr 2020','May 2020','Jun 2020',\
                                      'Jul 2020', 'Aug 2020', 'Sep 2020', 'Oct 2020', 'Nov 2020', 'Dec 2020',\
                                     'Jan 2021','Feb 2021','Mar 2021','Apr 2021','May 2021','Jun 2021']
xerr = std_tx_x_month
#
plt.subplot(133)
plt.title('Errorbars of Average Value\n of Weekly Rewards per Month')
plt.errorbar(x, y, xerr, fmt='o', marker='s', ms=10, ecolor='gray', elinewidth=3)
plt.tick_params(axis='x', labelrotation = 90)
plt.grid(True)
plt.ylim(0,1750)
#
plt.savefig(os.path.join(figdir,'sarafu_fig7.png'), bbox_inches='tight', dpi=300)

# %% [markdown]
## 3. Individual Verification Rewards

# %% [code]
temp_disb = disbursements.loc[(disbursements.label == 'individualVerif')].copy()
print('# individualVerif =', len(temp_disb))
print('value individualVerif =', sum(temp_disb.weight))
print('avg individualVerif =', np.mean(temp_disb.weight))
print('std individualVerif =', np.std(temp_disb.weight))
print('value % of all Disbursements =', 100*(sum(temp_disb.weight)/sum(disbursements.weight)), '%')
print('n. % of all Disbursements =', 100*(len(temp_disb.weight)/len(disbursements.weight)), '%')
#
tx = temp_disb
tx['timeset'] =  pd.to_datetime(tx.timeset)
tx['month_year']= tx.timeset.dt.month # January=1, December=12
tx['year'] = tx.timeset.dt.year
#
len_tx_x_month_2020 = []
value_tx_x_month_2020 = []
avg_tx_x_month_2020 = []
std_tx_x_month_2020 = []
#
months_2020 = list(np.array(range(12))+1)
for m in months_2020:
    dataframe = tx.loc[(tx.month_year == m) & (tx.year == 2020)]
    len_tx_x_month_2020.append(len(dataframe.weight))
    value_tx_x_month_2020.append(sum(dataframe.weight))
    avg_tx_x_month_2020.append(np.mean(dataframe.weight))
    std_tx_x_month_2020.append(np.std(dataframe.weight))
#
len_tx_x_month_2021 = []
value_tx_x_month_2021 = []
avg_tx_x_month_2021 = []
std_tx_x_month_2021 = []
#
months_2021 = list(np.array(range(6))+1)
for m in months_2021:
    dataframe = tx.loc[(tx.month_year == m) & (tx.year == 2021)]
    len_tx_x_month_2021.append(len(dataframe.weight))
    value_tx_x_month_2021.append(sum(dataframe.weight))
    avg_tx_x_month_2021.append(np.mean(dataframe.weight))
    std_tx_x_month_2021.append(np.std(dataframe.weight))
#
len_tx_x_month = len_tx_x_month_2020 + len_tx_x_month_2021 
value_tx_x_month = value_tx_x_month_2020 + value_tx_x_month_2021
avg_tx_x_month = avg_tx_x_month_2020 + avg_tx_x_month_2021
std_tx_x_month = std_tx_x_month_2020 + std_tx_x_month_2021
#
plt.figure(figsize=(15, 5))
#
plt.subplot(131)
plt.plot(len_tx_x_month, label='Individual Verification Rewards', color='g') #
plt.xticks(ticks=range(18), labels = ['Jan 2020','Feb 2020','Mar 2020','Apr 2020','May 2020','Jun 2020',\
                                      'Jul 2020', 'Aug 2020', 'Sep 2020', 'Oct 2020', 'Nov 2020', 'Dec 2020',\
                                     'Jan 2021','Feb 2021','Mar 2021','Apr 2021','May 2021','Jun 2021'])
plt.tick_params(axis='x', labelrotation = 90)
plt.grid(True)
plt.title('Number of\nIndividual Verification Rewards\nper Month')
#
plt.subplot(132)
plt.plot(value_tx_x_month, label='Value Individual Verification Rewards', color='r') # 
plt.xticks(ticks=range(18), labels = ['Jan 2020','Feb 2020','Mar 2020','Apr 2020','May 2020','Jun 2020',\
                                      'Jul 2020', 'Aug 2020', 'Sep 2020', 'Oct 2020', 'Nov 2020', 'Dec 2020',\
                                     'Jan 2021','Feb 2021','Mar 2021','Apr 2021','May 2021','Jun 2021'])
plt.tick_params(axis='x', labelrotation = 90)
plt.title('Total Value of\nIndividual Verification Rewards\nper Month')
plt.grid(True)
#
y = avg_tx_x_month
x = ['Jan 2020','Feb 2020','Mar 2020','Apr 2020','May 2020','Jun 2020',\
                                      'Jul 2020', 'Aug 2020', 'Sep 2020', 'Oct 2020', 'Nov 2020', 'Dec 2020',\
                                     'Jan 2021','Feb 2021','Mar 2021','Apr 2021','May 2021','Jun 2021']
xerr = std_tx_x_month
#
plt.subplot(133)
plt.title('Errorbars of Average Value of\nIndividual Verification Rewards\nper Month')
plt.errorbar(x, y, xerr, fmt='o', marker='s', ms=10, ecolor='gray', elinewidth=3)
plt.tick_params(axis='x', labelrotation = 90)
plt.grid(True)
plt.ylim(0,400)
#
plt.savefig(os.path.join(figdir,'sarafu_fig8.png'), bbox_inches='tight', dpi=300)

# %% [markdown]
## 4. Broad-based Promotions

# %% [code]
temp_disb = disbursements.loc[(disbursements.label == 'Broad-based_promotions')].copy()
print('# Broad-based_promotions =', len(temp_disb))
print('value Broad-based_promotions =', sum(temp_disb.weight))
print('avg Broad-based_promotions =', np.mean(temp_disb.weight))
print('std Broad-based_promotions =', np.std(temp_disb.weight))
print('value % of all Disbursements =', 100*(sum(temp_disb.weight)/sum(disbursements.weight)), '%')
print('n. % of all Disbursements =', 100*(len(temp_disb.weight)/len(disbursements.weight)), '%')
#
tx = temp_disb
tx['timeset'] =  pd.to_datetime(tx.timeset)
tx['month_year']= tx.timeset.dt.month # January=1, December=12
tx['year'] = tx.timeset.dt.year
#
len_tx_x_month_2020 = []
value_tx_x_month_2020 = []
avg_tx_x_month_2020 = []
std_tx_x_month_2020 = []
#
months_2020 = list(np.array(range(12))+1)
for m in months_2020:
    dataframe = tx.loc[(tx.month_year == m) & (tx.year == 2020)]
    len_tx_x_month_2020.append(len(dataframe.weight))
    value_tx_x_month_2020.append(sum(dataframe.weight))
    avg_tx_x_month_2020.append(np.mean(dataframe.weight))
    std_tx_x_month_2020.append(np.std(dataframe.weight))
#
len_tx_x_month_2021 = []
value_tx_x_month_2021 = []
avg_tx_x_month_2021 = []
std_tx_x_month_2021 = []
#
months_2021 = list(np.array(range(6))+1)
for m in months_2021:
    dataframe = tx.loc[(tx.month_year == m) & (tx.year == 2021)]
    len_tx_x_month_2021.append(len(dataframe.weight))
    value_tx_x_month_2021.append(sum(dataframe.weight))
    avg_tx_x_month_2021.append(np.mean(dataframe.weight))
    std_tx_x_month_2021.append(np.std(dataframe.weight))
#
len_tx_x_month = len_tx_x_month_2020 + len_tx_x_month_2021 
value_tx_x_month = value_tx_x_month_2020 + value_tx_x_month_2021
avg_tx_x_month = avg_tx_x_month_2020 + avg_tx_x_month_2021
std_tx_x_month = std_tx_x_month_2020 + std_tx_x_month_2021
#
plt.figure(figsize=(15, 5))
#
plt.subplot(131)
plt.plot(len_tx_x_month, label='Broad-based Promotions', color='g') #
plt.xticks(ticks=range(18), labels = ['Jan 2020','Feb 2020','Mar 2020','Apr 2020','May 2020','Jun 2020',\
                                      'Jul 2020', 'Aug 2020', 'Sep 2020', 'Oct 2020', 'Nov 2020', 'Dec 2020',\
                                     'Jan 2021','Feb 2021','Mar 2021','Apr 2021','May 2021','Jun 2021'])
plt.tick_params(axis='x', labelrotation = 90)
plt.grid(True)
plt.title('Number of\nBroad-based Promotions\nper Month')
#
plt.subplot(132)
plt.plot(value_tx_x_month, label='Value Broad-based_promotions', color='r') # 
plt.xticks(ticks=range(18), labels = ['Jan 2020','Feb 2020','Mar 2020','Apr 2020','May 2020','Jun 2020',\
                                      'Jul 2020', 'Aug 2020', 'Sep 2020', 'Oct 2020', 'Nov 2020', 'Dec 2020',\
                                     'Jan 2021','Feb 2021','Mar 2021','Apr 2021','May 2021','Jun 2021'])
plt.tick_params(axis='x', labelrotation = 90)
plt.title('Total Value of\nBroad-based Promotions\nper Month')
plt.grid(True)
#
y = avg_tx_x_month
x = ['Jan 2020','Feb 2020','Mar 2020','Apr 2020','May 2020','Jun 2020',\
                                      'Jul 2020', 'Aug 2020', 'Sep 2020', 'Oct 2020', 'Nov 2020', 'Dec 2020',\
                                     'Jan 2021','Feb 2021','Mar 2021','Apr 2021','May 2021','Jun 2021']
xerr = std_tx_x_month
#
plt.subplot(133)
plt.title('Errorbars of Average Value of\nBroad-based Promotions\nper Month')
plt.errorbar(x, y, xerr, fmt='o', marker='s', ms=10, ecolor='gray', elinewidth=3)
plt.tick_params(axis='x', labelrotation = 90)
plt.grid(True)
plt.ylim(0,200)
#
plt.savefig(os.path.join(figdir,'sarafu_fig9.png'), bbox_inches='tight', dpi=300)

# %% [markdown]
## 5. Referral Rewards

# %% [code]
temp_disb = disbursements.loc[(disbursements.label == 'Referral reward')].copy()
print('# Referral reward =', len(temp_disb))
print('value Referral reward =', sum(temp_disb.weight))
print('avg Referral reward =', np.mean(temp_disb.weight))
print('std Referral reward =', np.std(temp_disb.weight))
print('value % of all Disbursements =', 100*(sum(temp_disb.weight)/sum(disbursements.weight)), '%')
print('n. % of all Disbursements =', 100*(len(temp_disb.weight)/len(disbursements.weight)), '%')
#
tx = temp_disb
tx['timeset'] =  pd.to_datetime(tx.timeset)
tx['month_year']= tx.timeset.dt.month # January=1, December=12
tx['year'] = tx.timeset.dt.year
#
len_tx_x_month_2020 = []
value_tx_x_month_2020 = []
avg_tx_x_month_2020 = []
std_tx_x_month_2020 = []
#
months_2020 = list(np.array(range(12))+1)
for m in months_2020:
    dataframe = tx.loc[(tx.month_year == m) & (tx.year == 2020)]
    len_tx_x_month_2020.append(len(dataframe.weight))
    value_tx_x_month_2020.append(sum(dataframe.weight))
    avg_tx_x_month_2020.append(np.mean(dataframe.weight))
    std_tx_x_month_2020.append(np.std(dataframe.weight))
#
len_tx_x_month_2021 = []
value_tx_x_month_2021 = []
avg_tx_x_month_2021 = []
std_tx_x_month_2021 = []
#
months_2021 = list(np.array(range(6))+1)
for m in months_2021:
    dataframe = tx.loc[(tx.month_year == m) & (tx.year == 2021)]
    len_tx_x_month_2021.append(len(dataframe.weight))
    value_tx_x_month_2021.append(sum(dataframe.weight))
    avg_tx_x_month_2021.append(np.mean(dataframe.weight))
    std_tx_x_month_2021.append(np.std(dataframe.weight))
#
len_tx_x_month = len_tx_x_month_2020 + len_tx_x_month_2021 
value_tx_x_month = value_tx_x_month_2020 + value_tx_x_month_2021
avg_tx_x_month = avg_tx_x_month_2020 + avg_tx_x_month_2021
std_tx_x_month = std_tx_x_month_2020 + std_tx_x_month_2021
#
plt.figure(figsize=(15, 5))
#
plt.subplot(131)
plt.plot(len_tx_x_month, label='Referral Rewards', color='g') #
plt.xticks(ticks=range(18), labels = ['Jan 2020','Feb 2020','Mar 2020','Apr 2020','May 2020','Jun 2020',\
                                      'Jul 2020', 'Aug 2020', 'Sep 2020', 'Oct 2020', 'Nov 2020', 'Dec 2020',\
                                     'Jan 2021','Feb 2021','Mar 2021','Apr 2021','May 2021','Jun 2021'])
plt.tick_params(axis='x', labelrotation = 90)
plt.grid(True)
plt.title('Number of \n Referral Rewards \n per Month')
#
plt.subplot(132)
plt.plot(value_tx_x_month, label='Value Referral Rewards', color='r') # 
plt.xticks(ticks=range(18), labels = ['Jan 2020','Feb 2020','Mar 2020','Apr 2020','May 2020','Jun 2020',\
                                      'Jul 2020', 'Aug 2020', 'Sep 2020', 'Oct 2020', 'Nov 2020', 'Dec 2020',\
                                     'Jan 2021','Feb 2021','Mar 2021','Apr 2021','May 2021','Jun 2021'])
plt.tick_params(axis='x', labelrotation = 90)
plt.title('Total Value of \nReferral Rewards\n per Month')
plt.grid(True)
#
y = avg_tx_x_month
x = ['Jan 2020','Feb 2020','Mar 2020','Apr 2020','May 2020','Jun 2020',\
                                      'Jul 2020', 'Aug 2020', 'Sep 2020', 'Oct 2020', 'Nov 2020', 'Dec 2020',\
                                     'Jan 2021','Feb 2021','Mar 2021','Apr 2021','May 2021','Jun 2021']
xerr = std_tx_x_month
#
plt.subplot(133)
plt.title('Errorbars of Average Value of\nReferral Rewards\nper Month')
plt.errorbar(x, y, xerr, fmt='o', marker='s', ms=10, ecolor='gray', elinewidth=3)
plt.tick_params(axis='x', labelrotation = 90)
plt.grid(True)
plt.ylim(0,1000)
#
plt.savefig(os.path.join(figdir,'sarafu_fig10.png'), bbox_inches='tight', dpi=300)

# %% [markdown]
## 6. Chama & unlabeled

# %% [code]
temp_disb = disbursements.loc[(disbursements.label.isin(['admin (chamas)','admin (unknown)']))].copy()
print('# Chamas & unlabeled =', len(temp_disb))
print('value Chamas & unlabeled =', sum(temp_disb.weight))
print('avg Chamas & unlabeled =', np.mean(temp_disb.weight))
print('std Chamas & unlabeled =', np.std(temp_disb.weight))
print('value % of all Disbursements =', 100*(sum(temp_disb.weight)/sum(disbursements.weight)), '%')
print('n. % of all Disbursements =', 100*(len(temp_disb.weight)/len(disbursements.weight)), '%')
#
tx = temp_disb
tx['timeset'] =  pd.to_datetime(tx.timeset)
tx['month_year']= tx.timeset.dt.month # January=1, December=12
tx['year'] = tx.timeset.dt.year
#
len_tx_x_month_2020 = []
value_tx_x_month_2020 = []
avg_tx_x_month_2020 = []
std_tx_x_month_2020 = []
#
months_2020 = list(np.array(range(12))+1)
for m in months_2020:
    dataframe = tx.loc[(tx.month_year == m) & (tx.year == 2020)]
    len_tx_x_month_2020.append(len(dataframe.weight))
    value_tx_x_month_2020.append(sum(dataframe.weight))
    avg_tx_x_month_2020.append(np.mean(dataframe.weight))
    std_tx_x_month_2020.append(np.std(dataframe.weight))
#
len_tx_x_month_2021 = []
value_tx_x_month_2021 = []
avg_tx_x_month_2021 = []
std_tx_x_month_2021 = []
#
months_2021 = list(np.array(range(6))+1)
for m in months_2021:
    dataframe = tx.loc[(tx.month_year == m) & (tx.year == 2021)]
    len_tx_x_month_2021.append(len(dataframe.weight))
    value_tx_x_month_2021.append(sum(dataframe.weight))
    avg_tx_x_month_2021.append(np.mean(dataframe.weight))
    std_tx_x_month_2021.append(np.std(dataframe.weight))
#
len_tx_x_month = len_tx_x_month_2020 + len_tx_x_month_2021 
value_tx_x_month = value_tx_x_month_2020 + value_tx_x_month_2021
avg_tx_x_month = avg_tx_x_month_2020 + avg_tx_x_month_2021
std_tx_x_month = std_tx_x_month_2020 + std_tx_x_month_2021
#
plt.figure(figsize=(15, 5))
#
plt.subplot(131)
plt.plot(len_tx_x_month, label='Chama Verification Rewards', color='g') #
plt.xticks(ticks=range(18), labels = ['Jan 2020','Feb 2020','Mar 2020','Apr 2020','May 2020','Jun 2020',\
                                      'Jul 2020', 'Aug 2020', 'Sep 2020', 'Oct 2020', 'Nov 2020', 'Dec 2020',\
                                     'Jan 2021','Feb 2021','Mar 2021','Apr 2021','May 2021','Jun 2021'])
plt.tick_params(axis='x', labelrotation = 90)
plt.grid(True)
plt.title('Number of\nChamas & unlabeled\nper Month')
#
plt.subplot(132)
plt.plot(value_tx_x_month, label='Value TargetedInv', color='r') # 
plt.xticks(ticks=range(18), labels = ['Jan 2020','Feb 2020','Mar 2020','Apr 2020','May 2020','Jun 2020',\
                                      'Jul 2020', 'Aug 2020', 'Sep 2020', 'Oct 2020', 'Nov 2020', 'Dec 2020',\
                                     'Jan 2021','Feb 2021','Mar 2021','Apr 2021','May 2021','Jun 2021'])
plt.tick_params(axis='x', labelrotation = 90)
plt.title('Total Value of\nChamas & unlabeled\n per Month')
plt.grid(True)
#
y = avg_tx_x_month
x = ['Jan 2020','Feb 2020','Mar 2020','Apr 2020','May 2020','Jun 2020',\
                                      'Jul 2020', 'Aug 2020', 'Sep 2020', 'Oct 2020', 'Nov 2020', 'Dec 2020',\
                                     'Jan 2021','Feb 2021','Mar 2021','Apr 2021','May 2021','Jun 2021']
xerr = std_tx_x_month
#
plt.subplot(133)
plt.title('Errorbars of Average Value of\nChamas & unlabeled\nper Month')
plt.errorbar(x, y, xerr, fmt='o', marker='s', ms=10, ecolor='gray', elinewidth=3)
plt.tick_params(axis='x', labelrotation = 90)
plt.grid(True)
plt.ylim(0,20000)
#
plt.savefig(os.path.join(figdir,'sarafu_fig11.png'), bbox_inches='tight', dpi=300)

# %% [markdown]
## 7. Admin Operations

# %% [code]
temp_disb = disbursements.loc[disbursements.label.isin(['admin (RCT)',
                                                        'admin (POA)',
                                                        'admin (large)',
                                                        'admin (error)'])].copy()
print('# admin =', len(temp_disb))
print('value admin =', sum(temp_disb.weight))
print('avg admin =', np.mean(temp_disb.weight))
print('std admin =', np.std(temp_disb.weight))
print('value % of all Disbursements =', 100*(sum(temp_disb.weight)/sum(disbursements.weight)), '%')
print('n. % of all Disbursements =', 100*(len(temp_disb.weight)/len(disbursements.weight)), '%')
#
tx = temp_disb
tx['timeset'] =  pd.to_datetime(tx.timeset)
tx['month_year']= tx.timeset.dt.month # January=1, December=12
tx['year'] = tx.timeset.dt.year
#
len_tx_x_month_2020 = []
value_tx_x_month_2020 = []
avg_tx_x_month_2020 = []
std_tx_x_month_2020 = []
#
months_2020 = list(np.array(range(12))+1)
for m in months_2020:
    dataframe = tx.loc[(tx.month_year == m) & (tx.year == 2020)]
    len_tx_x_month_2020.append(len(dataframe.weight))
    value_tx_x_month_2020.append(sum(dataframe.weight))
    avg_tx_x_month_2020.append(np.mean(dataframe.weight))
    std_tx_x_month_2020.append(np.std(dataframe.weight))
#
len_tx_x_month_2021 = []
value_tx_x_month_2021 = []
avg_tx_x_month_2021 = []
std_tx_x_month_2021 = []
#
months_2021 = list(np.array(range(6))+1)
for m in months_2021:
    dataframe = tx.loc[(tx.month_year == m) & (tx.year == 2021)]
    len_tx_x_month_2021.append(len(dataframe.weight))
    value_tx_x_month_2021.append(sum(dataframe.weight))
    avg_tx_x_month_2021.append(np.mean(dataframe.weight))
    std_tx_x_month_2021.append(np.std(dataframe.weight))
#
len_tx_x_month = len_tx_x_month_2020 + len_tx_x_month_2021 
value_tx_x_month = value_tx_x_month_2020 + value_tx_x_month_2021
avg_tx_x_month = avg_tx_x_month_2020 + avg_tx_x_month_2021
std_tx_x_month = std_tx_x_month_2020 + std_tx_x_month_2021
#
plt.figure(figsize=(15, 5))
#
plt.subplot(131)
plt.plot(len_tx_x_month, label='Admin operations', color='g') #
plt.xticks(ticks=range(18), labels = ['Jan 2020','Feb 2020','Mar 2020','Apr 2020','May 2020','Jun 2020',\
                                      'Jul 2020', 'Aug 2020', 'Sep 2020', 'Oct 2020', 'Nov 2020', 'Dec 2020',\
                                     'Jan 2021','Feb 2021','Mar 2021','Apr 2021','May 2021','Jun 2021'])
plt.tick_params(axis='x', labelrotation = 90)
plt.grid(True)
plt.title('Number of\nAdmin operations\nper Month')
#
plt.subplot(132)
plt.plot(value_tx_x_month, label='Value Admin operations', color='r') # 
plt.xticks(ticks=range(18), labels = ['Jan 2020','Feb 2020','Mar 2020','Apr 2020','May 2020','Jun 2020',\
                                      'Jul 2020', 'Aug 2020', 'Sep 2020', 'Oct 2020', 'Nov 2020', 'Dec 2020',\
                                     'Jan 2021','Feb 2021','Mar 2021','Apr 2021','May 2021','Jun 2021'])
plt.tick_params(axis='x', labelrotation = 90)
plt.title('Total Value of\nAdmin operations\nper Month')
plt.grid(True)
#
y = avg_tx_x_month
x = ['Jan 2020','Feb 2020','Mar 2020','Apr 2020','May 2020','Jun 2020',\
                                      'Jul 2020', 'Aug 2020', 'Sep 2020', 'Oct 2020', 'Nov 2020', 'Dec 2020',\
                                     'Jan 2021','Feb 2021','Mar 2021','Apr 2021','May 2021','Jun 2021']
xerr = std_tx_x_month
#
plt.subplot(133)
plt.title('Errorbars of Average Value of\nAdmin operations\nper Month')
plt.errorbar(x, y, xerr, fmt='o', marker='s', ms=10, ecolor='gray', elinewidth=3)
plt.tick_params(axis='x', labelrotation = 90)
plt.grid(True)
plt.ylim(0,70000)
#
plt.savefig(os.path.join(figdir,'sarafu_fig12.png'), bbox_inches='tight', dpi=300)

# %% [markdown]
## 8. Weekly rewards + Referral rewards

# %% [code]
temp_disb = disbursements.loc[disbursements.label.isin(['Weekly reward + referral reward',
                                                        'Weekly reward + referral reward + broad-based promotion'])].copy()
#
a = temp_disb['2020-03-20 07:37:18.681408':'2020-11-02 08:59:59'].copy()
b = temp_disb['2020-11-02 09:00:00':'2020-11-03 04:00:00'].copy()
c = temp_disb['2020-11-03 04:00:01':'2021-06-07 12:48:53.472194'].copy()
# subtract 100 from b [ broad-based disbursements ]
b['weight'] = b.weight - 100
# concat
temp_disb = pd.concat([a, b, c])
#
print('# Weekly reward + referral reward =', len(temp_disb))
print('value Weekly reward + referral reward =', sum(temp_disb.weight))
print('avg Weekly reward + referral reward =', np.mean(temp_disb.weight))
print('std Weekly reward + referral reward =', np.std(temp_disb.weight))
print('value % of all Disbursements =', 100*(sum(temp_disb.weight)/sum(disbursements.weight)), '%')
print('n. % of all Disbursements =', 100*(len(temp_disb.weight)/len(disbursements.weight)), '%')
#
tx = temp_disb
tx['timeset'] =  pd.to_datetime(tx.timeset)
tx['month_year']= tx.timeset.dt.month # January=1, December=12
tx['year'] = tx.timeset.dt.year
#
len_tx_x_month_2020 = []
value_tx_x_month_2020 = []
avg_tx_x_month_2020 = []
std_tx_x_month_2020 = []
#
months_2020 = list(np.array(range(12))+1)
for m in months_2020:
    dataframe = tx.loc[(tx.month_year == m) & (tx.year == 2020)]
    len_tx_x_month_2020.append(len(dataframe.weight))
    value_tx_x_month_2020.append(sum(dataframe.weight))
    avg_tx_x_month_2020.append(np.mean(dataframe.weight))
    std_tx_x_month_2020.append(np.std(dataframe.weight))
#
len_tx_x_month_2021 = []
value_tx_x_month_2021 = []
avg_tx_x_month_2021 = []
std_tx_x_month_2021 = []
#
months_2021 = list(np.array(range(6))+1)
for m in months_2021:
    dataframe = tx.loc[(tx.month_year == m) & (tx.year == 2021)]
    len_tx_x_month_2021.append(len(dataframe.weight))
    value_tx_x_month_2021.append(sum(dataframe.weight))
    avg_tx_x_month_2021.append(np.mean(dataframe.weight))
    std_tx_x_month_2021.append(np.std(dataframe.weight))
#
len_tx_x_month = len_tx_x_month_2020 + len_tx_x_month_2021 
value_tx_x_month = value_tx_x_month_2020 + value_tx_x_month_2021
avg_tx_x_month = avg_tx_x_month_2020 + avg_tx_x_month_2021
std_tx_x_month = std_tx_x_month_2020 + std_tx_x_month_2021
#
plt.figure(figsize=(15, 5))
#
plt.subplot(131)
plt.plot(len_tx_x_month, label='Weekly Rewards\n+ referral reward', color='g') #
plt.xticks(ticks=range(18), labels = ['Jan 2020','Feb 2020','Mar 2020','Apr 2020','May 2020','Jun 2020',\
                                      'Jul 2020', 'Aug 2020', 'Sep 2020', 'Oct 2020', 'Nov 2020', 'Dec 2020',\
                                     'Jan 2021','Feb 2021','Mar 2021','Apr 2021','May 2021','Jun 2021'])
plt.tick_params(axis='x', labelrotation = 90)
plt.grid(True)
plt.title('Number of\nWeekly Rewards + referral reward\nper Month')
#
plt.subplot(132)
plt.plot(value_tx_x_month, label='Value Weekly Rewards', color='r') # 
plt.xticks(ticks=range(18), labels = ['Jan 2020','Feb 2020','Mar 2020','Apr 2020','May 2020','Jun 2020',\
                                      'Jul 2020', 'Aug 2020', 'Sep 2020', 'Oct 2020', 'Nov 2020', 'Dec 2020',\
                                     'Jan 2021','Feb 2021','Mar 2021','Apr 2021','May 2021','Jun 2021'])
plt.tick_params(axis='x', labelrotation = 90)
plt.title('Total Value of\nWeekly reward + referral reward\nper Month')
plt.grid(True)
#
y = avg_tx_x_month
x = ['Jan 2020','Feb 2020','Mar 2020','Apr 2020','May 2020','Jun 2020',\
                                      'Jul 2020', 'Aug 2020', 'Sep 2020', 'Oct 2020', 'Nov 2020', 'Dec 2020',\
                                     'Jan 2021','Feb 2021','Mar 2021','Apr 2021','May 2021','Jun 2021']
xerr = std_tx_x_month
#
plt.subplot(133)
plt.title('Errorbars of Average Value of\n Weekly Rewards+referral reward\nper Month')
plt.errorbar(x, y, xerr, fmt='o', marker='s', ms=10, ecolor='gray', elinewidth=3)
plt.tick_params(axis='x', labelrotation = 90)
plt.grid(True)
plt.ylim(0,750)
#
plt.savefig(os.path.join(figdir,'sarafu_fig13.png'), bbox_inches='tight', dpi=300)

# %% [markdown]
## 9. Combined Operations

# %% [code]
temp_disb = disbursements.loc[disbursements.label.isin(['Weekly reward',
                                                        'Referral reward',
                                                        'Weekly reward + referral reward',
                                                        'Weekly reward + referral reward + broad-based promotion'])].copy()
#
a = temp_disb['2020-03-20 07:37:18.681408':'2020-11-02 08:59:59'].copy()
b = temp_disb['2020-11-02 09:00:00':'2020-11-03 04:00:00'].copy()
c = temp_disb['2020-11-03 04:00:01':'2021-06-07 12:48:53.472194'].copy()
# subtract 100 from b [ broad-based disbursements ]
b['weight'] = b.weight - 100
# concat
temp_disb = pd.concat([a, b, c])
#
print('# Weekly reward + referral reward + broad-based promotion =', len(temp_disb))
print('value Weekly reward + referral reward + broad-based promotion =', sum(temp_disb.weight))
print('avg Weekly reward + referral reward + broad-based promotion =', np.mean(temp_disb.weight))
print('std Weekly reward + referral reward + broad-based promotion =', np.std(temp_disb.weight))
print('value % of all Disbursements =', 100*(sum(temp_disb.weight)/sum(disbursements.weight)), '%')
print('n. % of all Disbursements =', 100*(len(temp_disb.weight)/len(disbursements.weight)), '%')
#
tx = temp_disb
tx['timeset'] =  pd.to_datetime(tx.timeset)
tx['month_year']= tx.timeset.dt.month # January=1, December=12
tx['year'] = tx.timeset.dt.year
#
len_tx_x_month_2020 = []
value_tx_x_month_2020 = []
avg_tx_x_month_2020 = []
std_tx_x_month_2020 = []
#
months_2020 = list(np.array(range(12))+1)
for m in months_2020:
    dataframe = tx.loc[(tx.month_year == m) & (tx.year == 2020)]
    len_tx_x_month_2020.append(len(dataframe.weight))
    value_tx_x_month_2020.append(sum(dataframe.weight))
    avg_tx_x_month_2020.append(np.mean(dataframe.weight))
    std_tx_x_month_2020.append(np.std(dataframe.weight))
#
len_tx_x_month_2021 = []
value_tx_x_month_2021 = []
avg_tx_x_month_2021 = []
std_tx_x_month_2021 = []
#
months_2021 = list(np.array(range(6))+1)
for m in months_2021:
    dataframe = tx.loc[(tx.month_year == m) & (tx.year == 2021)]
    len_tx_x_month_2021.append(len(dataframe.weight))
    value_tx_x_month_2021.append(sum(dataframe.weight))
    avg_tx_x_month_2021.append(np.mean(dataframe.weight))
    std_tx_x_month_2021.append(np.std(dataframe.weight))
#
len_tx_x_month = len_tx_x_month_2020 + len_tx_x_month_2021 
value_tx_x_month = value_tx_x_month_2020 + value_tx_x_month_2021
avg_tx_x_month = avg_tx_x_month_2020 + avg_tx_x_month_2021
std_tx_x_month = std_tx_x_month_2020 + std_tx_x_month_2021
#
plt.figure(figsize=(15, 5))
#
plt.subplot(131)
plt.plot(len_tx_x_month, label='Weekly Rewards\n+ referral reward\n+ broad-based promotion', color='g') #
plt.xticks(ticks=range(18), labels = ['Jan 2020','Feb 2020','Mar 2020','Apr 2020','May 2020','Jun 2020',\
                                      'Jul 2020', 'Aug 2020', 'Sep 2020', 'Oct 2020', 'Nov 2020', 'Dec 2020',\
                                     'Jan 2021','Feb 2021','Mar 2021','Apr 2021','May 2021','Jun 2021'])
plt.tick_params(axis='x', labelrotation = 90)
plt.grid(True)
plt.title('Number of Weekly Rewards\n+ referral reward\n+ broad-based promotion per Month')
#
plt.subplot(132)
plt.plot(value_tx_x_month, label='Value Weekly Rewards', color='r') # 
plt.xticks(ticks=range(18), labels = ['Jan 2020','Feb 2020','Mar 2020','Apr 2020','May 2020','Jun 2020',\
                                      'Jul 2020', 'Aug 2020', 'Sep 2020', 'Oct 2020', 'Nov 2020', 'Dec 2020',\
                                     'Jan 2021','Feb 2021','Mar 2021','Apr 2021','May 2021','Jun 2021'])
plt.tick_params(axis='x', labelrotation = 90)
plt.title('Total Value of Weekly reward \n+ referral reward\n+ broad-based promotion per Month')
plt.grid(True)
#
y = avg_tx_x_month
x = ['Jan 2020','Feb 2020','Mar 2020','Apr 2020','May 2020','Jun 2020',\
                                      'Jul 2020', 'Aug 2020', 'Sep 2020', 'Oct 2020', 'Nov 2020', 'Dec 2020',\
                                     'Jan 2021','Feb 2021','Mar 2021','Apr 2021','May 2021','Jun 2021']
xerr = std_tx_x_month
#
plt.subplot(133)
plt.title('Errorbars of Average Value of Weekly Rewards\n+referral reward + broad-based promotion\n per Month')
plt.errorbar(x, y, xerr, fmt='o', marker='s', ms=10, ecolor='gray', elinewidth=3)
plt.tick_params(axis='x', labelrotation = 90)
plt.grid(True)
plt.ylim(0,1750)
#
plt.savefig(os.path.join(figdir,'sarafu_fig14.png'), bbox_inches='tight', dpi=300)
