# Supplementary material for: Sarafu Community Inclusion Currency 2020–2021
Source: Sci Data. 2022 Jul 20;9:426. doi: 10.1038/s41597-022-01539-4 (PMC9298170; doi:10.1038/s41597-022-01539-4)
Supplement: Supplementary file 2 [file 41597_2022_1539_MOESM2_ESM.zip › SI_2.ipynb]

# %% [markdown]
Import necessary packages and functions

# %% [code]
import os
#############################
import pandas as pd
import numpy as np
import time
from datetime import datetime
import matplotlib.pyplot as plt
#############################
def days_between(d1, d2):
    d1 = datetime.strptime(d1, "%Y-%m-%d")
    d2 = datetime.strptime(d2, "%Y-%m-%d")
    return abs((d2 - d1).days)

# %% [markdown]
---

# %% [markdown]
# Overview of the datasets.

# %% [code]
# Define directories
homedir = os.path.expanduser("~")
projdir = os.path.join(homedir,'Documents','Research','Sarafu')
datadir = os.path.join(projdir,'Sarafu2021_UKDS')
figdir  = os.path.join(projdir,'Descriptor','figures')

# %% [markdown]
#### Import Transaction Dataset

# %% [code]
tx_fn = os.path.join(datadir,'sarafu_xdai','sarafu_txns_20200125-20210615.csv')
tx = pd.read_csv(tx_fn, sep=',')
tx['timeset'] = pd.to_datetime(tx.timeset)
tx = tx.sort_values(by='timeset')
tx = tx.set_index(tx.timeset)
tx.drop_duplicates(keep = 'first', inplace=True)
print('# tx =',len(tx))
print(' # days observed period =',days_between('2021-06-15', '2020-01-25'))
print('# number of operations per type =',tx.transfer_subtype.value_counts())
print('value STANDARD =',sum(tx.loc[tx.transfer_subtype == 'STANDARD'].weight))
print('value DISBURSEMENT =',sum(tx.loc[tx.transfer_subtype == 'DISBURSEMENT'].weight))
print('value RECLAMATION =',sum(tx.loc[tx.transfer_subtype == 'RECLAMATION'].weight))
print('value AGENT_OUT =',sum(tx.loc[tx.transfer_subtype == 'AGENT_OUT'].weight))
print('tot =', sum(tx.weight))
#
tx.info()

# %% [markdown]
#### Import Users

# %% [code]
users_fn = os.path.join(datadir,'sarafu_xdai','sarafu_users_20210615.csv')
users = pd.read_csv(users_fn, sep=',')
#
users['start'] = pd.to_datetime(users.start)
users = users.sort_values(by='start')
#users = users.set_index(users.start)
#
users['year_start'] = users.start.dt.year
users['month_start'] = users.start.dt.month
users['dayofyear_start'] = users.start.dt.dayofyear
users['hour_start'] = users.start.dt.hour
#
users = users.rename(columns={'xDAI_blockchain_address': 'index_ID'})
#
users = users[['start', 'index_ID','final_bal', 'gender',\
              'area_name', 'area_type', 'held_roles', 'business_type',\
              'old_POA_blockchain_address', 'year_start', 'month_start',\
              'dayofyear_start', 'hour_start']]
print('# users =',len(users))
users.info()

# %% [code]
print('Table N. xxx. Number of registered users per geographic area')
print(users.area_name.value_counts())
print('##############################')
print('Table N. xxx. Number of registered users per business type')
print(users.business_type.value_counts())

# %% [markdown]
# 1. Validation of Individual and Group characteristics

# %% [markdown]
#### Characteristics of Individual Accounts

# %% [code]
individuals = users.loc[users.held_roles == 'BENEFICIARY']
##########################################################
plt.figure(figsize=(15, 5))
#
plt.subplot(131)
#
gender_labels = ['Unknown', 'Male', 'Female', 'Other']
gender = individuals.gender.value_counts().values
plt.bar(gender_labels,gender)
plt.grid(True)
plt.title('Gender')
#
plt.subplot(132)
business_labels = ['labour', 'food', 'farming', 'shop',\
                  'fuel/energy', 'transport', 'other', 'water',\
                  'education', 'health', 'environment', 'savings', 'government',\
                  'faith', 'system']
business = individuals.business_type.value_counts().values
plt.bar(business_labels,business)
plt.grid(True)
plt.title('Business Type')
plt.tick_params(axis='x', labelrotation = 90)
#
plt.subplot(133)
area_labels = ['Kinango Kwale', 'Mukuru Nairobi', 'Other/Unknown', 'Kisauni Mombasa',\
                  'Nairobi Area', 'Mombasa Area', 'Kilifi', 'Nyanza', 'Misc Rural Counties',\
                  'Turkana']
area = individuals.area_name.value_counts().values
plt.bar(area_labels,area)
plt.grid(True)
plt.title('Area Name')
plt.tick_params(axis='x', labelrotation = 90)
#
print('# individuals =', len(individuals))
print('# declared gender =', individuals.gender.value_counts())
print('# declared activities =', individuals.business_type.value_counts())
#
plt.savefig(os.path.join(figdir,'sarafu_fig1.png'), bbox_inches='tight', dpi=300)

# %% [markdown]
#### Characteristics of Group Accounts

# %% [code]
groups = users.loc[users.held_roles == 'GROUP_ACCOUNT']
#######################################################
plt.figure(figsize=(15, 5))
#
plt.subplot(131)
gender_labels = ['Female', 'Male','Unknown', 'Other']
gender = groups.gender.value_counts().values
plt.bar(gender_labels,gender)
plt.grid(True)
plt.title('Gender')
#
plt.subplot(132)
business_labels = ['savings', 'other', 'farming', 'shop', 'faith','labour']
business = groups.business_type.value_counts().values
plt.bar(business_labels,business)
plt.grid(True)
plt.title('Business Type')
plt.tick_params(axis='x', labelrotation = 90)
#
plt.subplot(133)
area_labels = ['Kinango Kwale', 'Kisauni Mombasa', 'Mukuru Nairobi', 'Nairobi Area',\
               'Nyanza', 'Kilifi','Mombasa Area','Kakuma', 'Other/Unknown']
area = groups.area_name.value_counts().values
plt.bar(area_labels,area)
plt.grid(True)
plt.title('Area Name')
plt.tick_params(axis='x', labelrotation = 90)
#
print('# groups =', len(groups))
print('# declared gender =', groups.gender.value_counts())
print('# declared activities =', groups.business_type.value_counts())
#
plt.savefig(os.path.join(figdir,'sarafu_fig2.png'), bbox_inches='tight', dpi=300)

# %% [markdown]
---

# %% [markdown]
# 2. Accounting consistency validation.

# %% [markdown]
In this paragraph, we want to validate that the final balance of users (in the 'users' dataset) is equal to the total net of transfers per user. In this way, we are sure that there is no misreported information - neither in the 'transaction' nor the 'users' datasets.

To do this, we calculate the total inflow ('received') and outflow ('paid) per user based on the history of transactions. Finally, we compare the total net flow ('received' minus 'paid') with the 'final balance' in the 'users' dataset. 

# %% [code]
tx_reset = tx.reset_index(drop=True)
##################################################
tot_paid = {}
tot_received = {}
# initialize tot paid and tot received
#
sources = list(tx_reset.source)
targets = list(tx_reset.target)
#
for s in range(len(sources)): # add all sources whole time
    source = sources[s]
    tot_paid[source] = []
#
for t in range(len(targets)): # add all targets whole time
    target = targets[t]
    tot_received[target] = []
#
# list keys
tot_paid_keys_list = list(tot_paid.keys())
tot_received_keys_list = list(tot_received.keys())
##################################################
received = {} 
paid = {}
#
start = time.time()
for t in range(len(tx_reset)): # for each tx
    #
    source = tx_reset.loc[t].source
    target = tx_reset.loc[t].target
    # initialize
    received[target] = []
    paid[source] = [] 
#
end = time.time()
print('time =', end-start, 'first chunk')
#
#
start = time.time()
for t in range(len(tx_reset)): # for each tx
    
    #
    source = tx_reset.loc[t].source
    target = tx_reset.loc[t].target
    weight = tx_reset.loc[t].weight
    # populate
    received[target].append(weight)
    paid[source].append(weight)
    #
end = time.time()
print('time =', end-start, 'second chunk')
#
paid_keys = list(paid.keys()) # users sending this month
received_keys = list(received.keys()) # users receiving this month
#
start = time.time()
for p in tot_paid.keys(): # among all the paying users
    #
    if p in paid_keys: # if he is sending this month
        paid_sum = sum(paid[p])
        tot_paid[p].append(paid_sum)
    if p not in paid_keys: # otherwise
        paid_sum = 0
        tot_paid[p].append(paid_sum)
#
end = time.time()
print('time =', end-start, 'third chunk')
#
start = time.time()
for r in tot_received.keys(): # among all the reciving users
    #
    if r in received_keys: # if he is receiving this month
        received_sum = sum(received[r])
        tot_received[r].append(received_sum)
    if r not in received_keys: # otherwise
        received_sum = 0
        tot_received[r].append(received_sum)
    #
end = time.time()
print('time =', end-start, 'fourth chunk')
##########################################################
received_df = pd.DataFrame.from_dict(tot_received,orient='index', columns = ['tot_received'])
received_df['index_ID'] = received_df.index
#
paid_df = pd.DataFrame.from_dict(tot_paid,orient='index', columns = ['tot_paid'])
paid_df['index_ID'] = paid_df.index
#########################
print('# paying users =',len(paid_df))
print('# receiving users =',len(received_df))
#
print('value of paid operations =',sum(paid_df.tot_paid))
print('value of received operations =',sum(received_df.tot_received))
##########################################################
pd.set_option('display.float_format', lambda x: '%.3f' % x)
trends_df = pd.merge(received_df, paid_df, on='index_ID', how='outer')
trends_df = trends_df.fillna(0)
#
print('# total active users =',len(trends_df))
df1 = trends_df[['index_ID','tot_received', 'tot_paid']]
df1.head(1)

# %% [code]
# merging with user info
df2 = pd.merge(df1, users, on='index_ID', how='left')
df2 = df2.loc[(df2.held_roles != 'ADMIN')] # exclude ADMIN
###
pd.set_option('display.float_format', lambda x: '%.3f' % x)
df2['tot_net'] = df2.tot_received - df2.tot_paid
df2 = df2.reset_index(drop=True)
###
print('# number of users for which the final balance is missing =',sum(df2.final_bal.isna()))
final_bal_nan = []
for i in df2.index:
    if np.isnan(df2.loc[i].final_bal) == True:
        final_bal_nan.append(1)
    if np.isnan(df2.loc[i].final_bal) == False:
        final_bal_nan.append(0)
#
df2['final_bal_nan'] = final_bal_nan
df2.head(3)
###
df2.info()

# %% [markdown]
Excluding those accounts for which the final balance is not available (NaN). 8 accounts in total.

# %% [code]
df3 = df2.loc[df2.final_bal_nan == 0].copy()
print('# NaN accounts',len(df2)-len(df3))
#############################################################
beneficiaries = df3.loc[(df3.held_roles == 'BENEFICIARY')]
group_accounts = df3.loc[(df3.held_roles == 'GROUP_ACCOUNT')]
#############################################################
print('tot received by beneficiaries = ', sum(beneficiaries.tot_received))
print('tot paid by beneficiaries = ', sum(beneficiaries.tot_paid))
print('difference = ', sum(beneficiaries.tot_received) - sum(beneficiaries.tot_paid))
#
print('#############################')
#
print('tot received by group_accounts = ', sum(group_accounts.tot_received))
print('tot paid by group_accounts = ', sum(group_accounts.tot_paid))
print('difference = ', sum(group_accounts.tot_received) - sum(group_accounts.tot_paid))

# %% [code]
df3['difference'] = df3.tot_net - df3.final_bal
df3 = df3[['start','index_ID', 'tot_net', 'final_bal', 'difference', 'held_roles']]
df3_issues = df3.loc[(df3.difference > 1)|(df3.difference < - 1)]
#################################################
print('total final balance =',sum(df3.final_bal))
print('tot final net flow =',sum(df3.tot_net))
print('difference between final balance and tot_net_flow =',sum(df3.difference))
print('# accounts with misreported final balance =', len(df3_issues))
#
print('percentage of misreported Sarafu = %',100*(sum(df3.tot_net)-sum(df3.final_bal))/sum(tx.weight))
print('percentage of accounts with issues = %',100*(len(df3_issues)+8)/len(df2))

# %% [markdown]
----

# %% [markdown]
# 3. Overview on STANDARD Transactions.

# %% [markdown]
In this paragraph, we plot some basic features of the STANDARD transactions month by month. In particular, 
- the number of transactions per month,
- the value of transactions per month, and 
- the volatility of the average value of a transaction per month.

# %% [code]
tx['month_year']= tx.timeset.dt.month # January=1, December=12
tx['year'] = tx.timeset.dt.year
tx['day_year'] = tx.timeset.dt.dayofyear
tx['day_month'] = tx.timeset.dt.day
###################################
len_tx_x_month_2020 = []
value_tx_x_month_2020 = []
avg_tx_x_month_2020 = []
std_tx_x_month_2020 = []
#
months_2020 = list(np.array(range(12))+1)
for m in months_2020:
    dataframe = tx.loc[(tx.month_year == m) & (tx.year == 2020) & (tx.transfer_subtype == 'STANDARD')]
    len_tx_x_month_2020.append(len(dataframe.weight))
    value_tx_x_month_2020.append(sum(dataframe.weight))
    avg_tx_x_month_2020.append(np.mean(dataframe.weight))
    std_tx_x_month_2020.append(np.std(dataframe.weight))
#
len_tx_x_month_2021 = []
value_tx_x_month_2021 = []
avg_tx_x_month_2021 = []
std_tx_x_month_2021 = []
#
months_2021 = list(np.array(range(6))+1)
for m in months_2021:
    dataframe = tx.loc[(tx.month_year == m) & (tx.year == 2021) & (tx.transfer_subtype == 'STANDARD')]
    len_tx_x_month_2021.append(len(dataframe.weight))
    value_tx_x_month_2021.append(sum(dataframe.weight))
    avg_tx_x_month_2021.append(np.mean(dataframe.weight))
    std_tx_x_month_2021.append(np.std(dataframe.weight))
#
len_tx_x_month = len_tx_x_month_2020 + len_tx_x_month_2021 
value_tx_x_month = value_tx_x_month_2020 + value_tx_x_month_2021
avg_tx_x_month = avg_tx_x_month_2020 + avg_tx_x_month_2021
std_tx_x_month = std_tx_x_month_2020 + std_tx_x_month_2021
##########################################################
plt.figure(figsize=(15, 5))
#
plt.subplot(131)
plt.plot(len_tx_x_month, label='TX STANDARD operations', color='g') #
plt.xticks(ticks=range(18), labels = ['Jan 20','Feb 20','Mar 20','Apr 20','May 20','Jun 20',\
                                      'Jul 20', 'Aug 20', 'Sep 20', 'Oct 20', 'Nov 20', 'Dec 20',\
                                     'Jan 21','Feb 21','Mar 21','Apr 21','May 21','Jun 21'])
plt.tick_params(axis='x', labelrotation = 90)
plt.grid(True)
plt.title('Number')
#
plt.subplot(132)
plt.plot(value_tx_x_month, label='Value TX STANDARD operations', color='r') # 
plt.xticks(ticks=range(18), labels = ['Jan 20','Feb 20','Mar 20','Apr 20','May 20','Jun 20',\
                                      'Jul 20', 'Aug 20', 'Sep 20', 'Oct 20', 'Nov 20', 'Dec 20',\
                                     'Jan 21','Feb 21','Mar 21','Apr 21','May 21','Jun 21'])
plt.tick_params(axis='x', labelrotation = 90)
plt.title('Total Value')
plt.grid(True)
#
y = avg_tx_x_month
x = ['Jan 20','Feb 20','Mar 20','Apr 20','May 20','Jun 20',\
                                      'Jul 20', 'Aug 20', 'Sep 20', 'Oct 20', 'Nov 20', 'Dec 20',\
                                     'Jan 21','Feb 21','Mar 21','Apr 21','May 21','Jun 21']
xerr = std_tx_x_month
#
plt.subplot(133)
plt.title('Average Value and Standard Deviation')
plt.errorbar(x, y, xerr, fmt='o', marker='s', ms=10, ecolor='gray', elinewidth=3)
plt.tick_params(axis='x', labelrotation = 90)
plt.grid(True)
plt.ylim(0,6000)
#
print('Figure 1. Time series of ‘Standard’ Transactions.')
plt.savefig(os.path.join(figdir,'sarafu_fig3.png'), bbox_inches='tight', dpi=300)

# %% [markdown]
----

# %% [markdown]
# 4. Validation of AGENT_OUT transactions

# %% [markdown]
“Cash exchange” operations were used until July 2020 to distribute cash donations to Chamas that met particular criteria (see Usage Notes). AGENT_OUT transactions facilitated the exchange of Sarafu for Kenyan Shillings, and the Sarafu funds were dissolved. Recall that AGENT_OUT transactions were made from a GROUP_ACCOUNT sending Sarafu to the TOKEN_AGENT. 

To confirm that AGENT_OUT transactions reflect “cash exchange” operations that removed Sarafu from the system, we compare the amount of Sarafu sent to the TOKEN_AGENT account as AGENT_OUT transactions against that collected from the TOKEN_AGENT account via RECLAMATION transactions. These values are within 0.02% of one another (6,172,075 Sarafu and 6,173,351 Sarafu, respectively) - see here below. 

# %% [code]
tx['month_year']= tx.timeset.dt.month # January=1, December=12
tx['year'] = tx.timeset.dt.year
tx['day_year'] = tx.timeset.dt.dayofyear
tx['day_month'] = tx.timeset.dt.day
###################################
len_tx_x_month_2020 = []
value_tx_x_month_2020 = []
avg_tx_x_month_2020 = []
std_tx_x_month_2020 = []
#
months_2020 = list(np.array(range(12))+1)
for m in months_2020:
    dataframe = tx.loc[(tx.month_year == m) & (tx.year == 2020) & (tx.transfer_subtype == 'AGENT_OUT')]
    len_tx_x_month_2020.append(len(dataframe.weight))
    value_tx_x_month_2020.append(sum(dataframe.weight))
    avg_tx_x_month_2020.append(np.mean(dataframe.weight))
    std_tx_x_month_2020.append(np.std(dataframe.weight))
#
len_tx_x_month_2021 = []
value_tx_x_month_2021 = []
avg_tx_x_month_2021 = []
std_tx_x_month_2021 = []
#
months_2021 = list(np.array(range(6))+1)
for m in months_2021:
    dataframe = tx.loc[(tx.month_year == m) & (tx.year == 2021) & (tx.transfer_subtype == 'AGENT_OUT')]
    len_tx_x_month_2021.append(len(dataframe.weight))
    value_tx_x_month_2021.append(sum(dataframe.weight))
    avg_tx_x_month_2021.append(np.mean(dataframe.weight))
    std_tx_x_month_2021.append(np.std(dataframe.weight))
#
len_tx_x_month = len_tx_x_month_2020 + len_tx_x_month_2021 
value_tx_x_month = value_tx_x_month_2020 + value_tx_x_month_2021
avg_tx_x_month = avg_tx_x_month_2020 + avg_tx_x_month_2021
std_tx_x_month = std_tx_x_month_2020 + std_tx_x_month_2021
##########################################################
plt.figure(figsize=(15, 5))
#
plt.subplot(131)
plt.plot(len_tx_x_month, label='TX AGENT_OUT operations', color='g') #
plt.xticks(ticks=range(18), labels = ['Jan 2020','Feb 2020','Mar 2020','Apr 2020','May 2020','Jun 2020',\
                                      'Jul 2020', 'Aug 2020', 'Sep 2020', 'Oct 2020', 'Nov 2020', 'Dec 2020',\
                                     'Jan 2021','Feb 2021','Mar 2021','Apr 2021','May 2021','Jun 2021'])
plt.tick_params(axis='x', labelrotation = 90)
plt.grid(True)
plt.title('Number of AGENT_OUT\n Transactions per Month')
#
plt.subplot(132)
plt.plot(value_tx_x_month, label='Value TX AGENT_OUT operations', color='r') # 
plt.xticks(ticks=range(18), labels = ['Jan 2020','Feb 2020','Mar 2020','Apr 2020','May 2020','Jun 2020',\
                                      'Jul 2020', 'Aug 2020', 'Sep 2020', 'Oct 2020', 'Nov 2020', 'Dec 2020',\
                                     'Jan 2021','Feb 2021','Mar 2021','Apr 2021','May 2021','Jun 2021'])
plt.tick_params(axis='x', labelrotation = 90)
plt.title('Total Value of AGENT_OUT \nTransactions per Month')
plt.grid(True)
#
y = avg_tx_x_month
x = ['Jan 2020','Feb 2020','Mar 2020','Apr 2020','May 2020','Jun 2020',\
                                      'Jul 2020', 'Aug 2020', 'Sep 2020', 'Oct 2020', 'Nov 2020', 'Dec 2020',\
                                     'Jan 2021','Feb 2021','Mar 2021','Apr 2021','May 2021','Jun 2021']
xerr = std_tx_x_month
#
plt.subplot(133)
plt.title('Errorbars of Average Value\n of AGENT_OUT Transaction per Month')
plt.errorbar(x, y, xerr, fmt='o', marker='s', ms=10, ecolor='gray', elinewidth=3)
plt.tick_params(axis='x', labelrotation = 90)
plt.grid(True)
plt.ylim(0,45000)
#
plt.savefig(os.path.join(figdir,'sarafu_fig4.png'), bbox_inches='tight', dpi=300)

# %% [markdown]
#### Cash-out Operations validation

# %% [code]
# Agent-Out Operations
agentout = tx.loc[tx.transfer_subtype == 'AGENT_OUT']
agentout = agentout[['timeset','source','target', 'weight']]
#
users_source = users[['index_ID', 'held_roles']]
users_source.columns = ['source', 'role_source']
merge1 = pd.merge(agentout, users_source, how='left', on='source')
#
users_target = users[['index_ID', 'held_roles']]
users_target.columns = ['target', 'role_target']
merge2agentout = pd.merge(merge1, users_target, how='left', on='target')
#
merge2agentout['timeset'] = pd.to_datetime(merge2agentout.timeset)
merge2agentout = merge2agentout.sort_values(by='timeset')
merge2agentout = merge2agentout.set_index(merge2agentout.timeset)
#
agentout = merge2agentout.reset_index(drop=True)
print('# Agent-Out Operations =',len(agentout))
print('Value Agent-Out Operations =',sum(agentout.weight))

# %% [code]
# Reclamations Operations
reclamations = tx.loc[tx.transfer_subtype == 'RECLAMATION']
reclamations = reclamations[['timeset','source', 'weight']]
#
users_recl = users[['index_ID', 'held_roles']]
users_recl.columns = ['source', 'held_roles']
reclamations_augmented = pd.merge(reclamations, users_recl, how='left', on='source')
reclamations_augmented['timeset'] = pd.to_datetime(reclamations_augmented.timeset)
reclamations_augmented = reclamations_augmented.sort_values(by='timeset')
reclamations_augmented = reclamations_augmented.set_index(reclamations_augmented.timeset)
reclamations_reset = reclamations_augmented.reset_index(drop=True)

# %% [code]
tokenagentRecl_agentout = reclamations_augmented.loc[reclamations_augmented.held_roles == 'TOKEN_AGENT']#.value_counts()
print('# Reclamations from Token Agents =',len(tokenagentRecl_agentout))
print('Value Reclamations from Token Agents =',sum(tokenagentRecl_agentout.weight))

# %% [code]
print('VALIDATION OF AGENT OUT OPERATIONS:')
print('first people sent Sarafu to Token Agents =',sum(agentout.weight))
print('then Sarafu are collected to be destroyed =', sum(tokenagentRecl_agentout.weight))
print('difference =', sum(tokenagentRecl_agentout.weight) - sum(agentout.weight))

# %% [markdown]
---

# %% [markdown]
# 5. Validation of RECLAMATION transactions.

# %% [markdown]
Preparation of data

# %% [code]
##########################
# Disbursements Operations
disbursements = tx.loc[tx.transfer_subtype == 'DISBURSEMENT']
disbursements = disbursements[['timeset','target', 'weight']]
disbursements.columns = ['timeset', 'index_ID', 'weight']
#
print('# disbursements =',len(disbursements))
print('# value disbursements =',sum(disbursements.weight))
# augmented with user info
disbursements_augmented = pd.merge(disbursements, users, how='left', on='index_ID')
disbursements_augmented['timeset'] = pd.to_datetime(disbursements_augmented.timeset)
disbursements_augmented = disbursements_augmented.sort_values(by='timeset')
disbursements_augmented = disbursements_augmented.set_index(disbursements_augmented.timeset)
disbursements_augmented = disbursements_augmented.fillna(0)
# add temporal info
disbursements_augmented['date'] = disbursements_augmented['timeset'].apply(lambda x: x.date())
disbursements_augmented['year'] = disbursements_augmented.timeset.dt.year
disbursements_augmented['month'] = disbursements_augmented.timeset.dt.month
disbursements_augmented['day'] = disbursements_augmented.timeset.dt.day
#
disbursements_reset = disbursements_augmented.reset_index(drop=True)
# disbursements sequences
disbursements_sequence = []
for i in disbursements_reset.index:
    row = disbursements_reset.loc[i]
    sequence = [row.timeset, row.index_ID, row.weight]
    disbursements_sequence.append(sequence)
#
##########################
# Reclamations Operations
reclamations = tx.loc[tx.transfer_subtype == 'RECLAMATION']
reclamations = reclamations[['timeset','source', 'weight']]
reclamations.columns = ['timeset', 'index_ID', 'weight']
# augmented with user info
reclamations_augmented = pd.merge(reclamations, users, how='left', on='index_ID')
reclamations_augmented['timeset'] = pd.to_datetime(reclamations_augmented.timeset)
reclamations_augmented = reclamations_augmented.sort_values(by='timeset')
reclamations_augmented = reclamations_augmented.set_index(reclamations_augmented.timeset)
reclamations_reset = reclamations_augmented.reset_index(drop=True)
# add temporal info
reclamations_augmented['date'] = reclamations_augmented['timeset'].apply(lambda x: x.date())
reclamations_augmented['year'] = reclamations_augmented.timeset.dt.year
reclamations_augmented['month'] = reclamations_augmented.timeset.dt.month
reclamations_augmented['day'] = reclamations_augmented.timeset.dt.day
#
reclamations_reset = reclamations_augmented.reset_index(drop=True)
# reclamations sequences
reclamations_sequence = []
for i in reclamations_reset.index:
    row = reclamations_reset.loc[i]
    sequence = [row.timeset, row.index_ID, row.weight]
    reclamations_sequence.append(sequence)
print('# reclamations =',len(reclamations))
print('# value reclamations =',sum(reclamations.weight))

# %% [markdown]
---

# %% [markdown]
### Plot

# %% [code]
tx['month_year']= tx.timeset.dt.month # January=1, December=12
tx['year'] = tx.timeset.dt.year
tx['day_year'] = tx.timeset.dt.dayofyear
tx['day_month'] = tx.timeset.dt.day
###################################
len_tx_x_month_2020 = []
value_tx_x_month_2020 = []
avg_tx_x_month_2020 = []
std_tx_x_month_2020 = []
#
months_2020 = list(np.array(range(12))+1)
for m in months_2020:
    dataframe = tx.loc[(tx.month_year == m) & (tx.year == 2020) & (tx.transfer_subtype == 'RECLAMATION')]
    len_tx_x_month_2020.append(len(dataframe.weight))
    value_tx_x_month_2020.append(sum(dataframe.weight))
    avg_tx_x_month_2020.append(np.mean(dataframe.weight))
    std_tx_x_month_2020.append(np.std(dataframe.weight))
#
len_tx_x_month_2021 = []
value_tx_x_month_2021 = []
avg_tx_x_month_2021 = []
std_tx_x_month_2021 = []
#
months_2021 = list(np.array(range(6))+1)
for m in months_2021:
    dataframe = tx.loc[(tx.month_year == m) & (tx.year == 2021) & (tx.transfer_subtype == 'RECLAMATION')]
    len_tx_x_month_2021.append(len(dataframe.weight))
    value_tx_x_month_2021.append(sum(dataframe.weight))
    avg_tx_x_month_2021.append(np.mean(dataframe.weight))
    std_tx_x_month_2021.append(np.std(dataframe.weight))
#
len_tx_x_month = len_tx_x_month_2020 + len_tx_x_month_2021 
value_tx_x_month = value_tx_x_month_2020 + value_tx_x_month_2021
avg_tx_x_month = avg_tx_x_month_2020 + avg_tx_x_month_2021
std_tx_x_month = std_tx_x_month_2020 + std_tx_x_month_2021
##########################################################
plt.figure(figsize=(15, 5))
#
plt.subplot(131)
plt.plot(len_tx_x_month, label='TX RECLAMATION operations', color='g') #
plt.xticks(ticks=range(18), labels = ['Jan 2020','Feb 2020','Mar 2020','Apr 2020','May 2020','Jun 2020',\
                                      'Jul 2020', 'Aug 2020', 'Sep 2020', 'Oct 2020', 'Nov 2020', 'Dec 2020',\
                                     'Jan 2021','Feb 2021','Mar 2021','Apr 2021','May 2021','Jun 2021'])
plt.tick_params(axis='x', labelrotation = 90)
plt.grid(True)
plt.title('Number of RECLAMATION\n Transactions per Month')
#
plt.subplot(132)
plt.plot(value_tx_x_month, label='Value TX\nRECLAMATION\noperations', color='r') # 
plt.xticks(ticks=range(18), labels = ['Jan 2020','Feb 2020','Mar 2020','Apr 2020','May 2020','Jun 2020',\
                                      'Jul 2020', 'Aug 2020', 'Sep 2020', 'Oct 2020', 'Nov 2020', 'Dec 2020',\
                                     'Jan 2021','Feb 2021','Mar 2021','Apr 2021','May 2021','Jun 2021'])
plt.tick_params(axis='x', labelrotation = 90)
plt.title('Total Value of RECLAMATION\nTransactions per Month')
plt.grid(True)
#
y = avg_tx_x_month
x = ['Jan 2020','Feb 2020','Mar 2020','Apr 2020','May 2020','Jun 2020',\
                                      'Jul 2020', 'Aug 2020', 'Sep 2020', 'Oct 2020', 'Nov 2020', 'Dec 2020',\
                                     'Jan 2021','Feb 2021','Mar 2021','Apr 2021','May 2021','Jun 2021']
xerr = std_tx_x_month
#
plt.subplot(133)
plt.title('Errorbars of Average Value\n of RECLAMATION Transaction per Month')
plt.errorbar(x, y, xerr, fmt='o', marker='s', ms=10, ecolor='gray', elinewidth=3)
plt.tick_params(axis='x', labelrotation = 90)
plt.grid(True)
plt.ylim(0,290000)
#
plt.savefig(os.path.join(figdir,'sarafu_fig5.png'), bbox_inches='tight', dpi=300)

# %% [code]
new_users_2018 = []
for i in range(12):
    new_users_2018.append(len(users.loc[(users.year_start == 2018)&(users.month_start == i+1)]))
#
new_users_2019 = []
for i in range(12):
    new_users_2019.append(len(users.loc[(users.year_start == 2019)&(users.month_start == i+1)]))
#
new_users_2020 = []
for i in range(12):
    new_users_2020.append(len(users.loc[(users.year_start == 2020)&(users.month_start == i+1)]))
#
new_users_2021 = []
for i in range(12):
    new_users_2021.append(len(users.loc[(users.year_start == 2021)&(users.month_start == i+1)]))
##########################
cum_users_2020 = []
#
for i in range(12):
    default = sum(new_users_2018)+sum(new_users_2019)
    n_users = default + sum(new_users_2020[:i+1])
    cum_users_2020.append(n_users)
##########################
cum_users_2021 = []
#
for i in range(6):
    default = sum(new_users_2018)+sum(new_users_2019)+sum(new_users_2020)
    n_users = default + sum(new_users_2021[:i+1])
    cum_users_2021.append(n_users)
##########################
print('Tab. XXX. Number of users and users with a reclamation per each month')
cum_users = cum_users_2020 + cum_users_2021
print('# users per month =',cum_users)
print('####################################')
users_recl_2020 = []
for i in range(12):
    users_recl_2020.append(len(set(reclamations_reset.loc[(reclamations_reset.year == 2020)&(reclamations_reset.month == i+1)].index_ID)))
#
users_recl_2021 = []
for i in range(6):
    users_recl_2021.append(len(set(reclamations_reset.loc[(reclamations_reset.year == 2021)&(reclamations_reset.month == i+1)].index_ID)))
#
users_recl = users_recl_2020 + users_recl_2021
print('# users with a Reclamation per month',users_recl)

# %% [markdown]
----

# %% [markdown]
In this paragraph, we are validating the existence of the 2% holding fee (recorded as RECLAMATION operation) of the balance which was charged in April 2020, October 2020, November 2020, and monthly beginning in February 2020. The remaining operations are so few as to be almost surely ad-hoc administrative tasks, such as restoring balances to fix erroneous user transactions.

# %% [code]
feb21_recl = reclamations_reset.loc[(reclamations_reset.year == 2021)&(reclamations_reset.month == 2)]
print('# reclamations (Feb21)',len(feb21_recl))
print('# users charged by reclamations (Feb21)',len(set(feb21_recl.index_ID)))
#
mar21_recl = reclamations_reset.loc[(reclamations_reset.year == 2021)&(reclamations_reset.month == 3)]
print('# reclamations (Mar21)',len(mar21_recl))
print('# users charged by reclamations (Mar21)',len(set(mar21_recl.index_ID)))
#
apr21_recl = reclamations_reset.loc[(reclamations_reset.year == 2021)&(reclamations_reset.month == 4)]
print('# reclamations (Apr21)',len(apr21_recl))
print('# users charged by reclamations (Apr21)',len(set(apr21_recl.index_ID)))
#
may21_recl = reclamations_reset.loc[(reclamations_reset.year == 2021)&(reclamations_reset.month == 5)]
print('# reclamations (May21)',len(may21_recl))
print('# users charged by reclamations (May21)',len(set(may21_recl.index_ID)))
#
print('# users expected to be charged:\n - Feb21 46628\n - Mar21 48484 \n - Apr21 52036 \n - May21 54412')

# %% [markdown]
Here below, we do compute the final balance of users at end of Janaury 2021. After computing such final balance as net flow of transaction per user, we do compute the 2% of it.

# %% [code]
before_Feb21 = tx['2020-01-25':'2021-01-31']
############################################
before_Feb21_reset = before_Feb21.reset_index(drop=True)
tx_reset = before_Feb21_reset
#
tot_paid = {}
tot_received = {}
# initialize tot paid and tot received
#
sources = list(tx_reset.source)
targets = list(tx_reset.target)
#
for s in range(len(sources)): # add all sources whole time
    source = sources[s]
    tot_paid[source] = []
#
for t in range(len(targets)): # add all targets whole time
    target = targets[t]
    tot_received[target] = []
#
# list keys
tot_paid_keys_list = list(tot_paid.keys())
tot_received_keys_list = list(tot_received.keys())
###############################################
#
received = {} 
paid = {}
#
start = time.time()
for t in range(len(tx_reset)): # for each tx
    #
    source = tx_reset.loc[t].source
    target = tx_reset.loc[t].target
    # initialize
    received[target] = []
    paid[source] = [] 
#
end = time.time()
print('time =', end-start, 'first chunk')
#
#
start = time.time()
for t in range(len(tx_reset)): # for each tx
    
    #
    source = tx_reset.loc[t].source
    target = tx_reset.loc[t].target
    weight = tx_reset.loc[t].weight
    # populate
    received[target].append(weight)
    paid[source].append(weight)
    #
end = time.time()
print('time =', end-start, 'second chunk')
#
paid_keys = list(paid.keys()) # users sending this month
received_keys = list(received.keys()) # users receiving this month
#
start = time.time()
for p in tot_paid.keys(): # among all the paying users
    #
    if p in paid_keys: # if he is sending this month
        paid_sum = sum(paid[p])
        tot_paid[p].append(paid_sum)
    if p not in paid_keys: # otherwise
        paid_sum = 0
        tot_paid[p].append(paid_sum)
#
end = time.time()
print('time =', end-start, 'third chunk')
#
start = time.time()
for r in tot_received.keys(): # among all the reciving users
    #
    if r in received_keys: # if he is receiving this month
        received_sum = sum(received[r])
        tot_received[r].append(received_sum)
    if r not in received_keys: # otherwise
        received_sum = 0
        tot_received[r].append(received_sum)
    #
end = time.time()
print('time =', end-start, 'fourth chunk')
###########################################
received_df = pd.DataFrame.from_dict(tot_received,orient='index', columns = ['tot_received'])
received_df['source'] = received_df.index
#
paid_df = pd.DataFrame.from_dict(tot_paid,orient='index', columns = ['tot_paid'])
paid_df['source'] = paid_df.index
#########################################
print('# paying users =',len(paid_df))
print('# receiving users =',len(received_df))
#
print('value of paid operations =',sum(paid_df.tot_paid))
print('value of received operations =',sum(received_df.tot_received))
############################################
pd.set_option('display.float_format', lambda x: '%.3f' % x)
trends_df = pd.merge(received_df, paid_df, on='source', how='outer')
trends_df = trends_df.fillna(0)
#
print('# total active users =',len(trends_df))
df1 = trends_df[['source','tot_received', 'tot_paid']].copy()
df1['balance'] = df1.tot_received - df1.tot_paid
#
exp_fee_list = []
for i in df1.index:
    row = df1.loc[i]
    value = round(0.02 * row.balance + 0.000001)
    if value < 0:
        value_to_append = 0 
        exp_fee_list.append(value_to_append)
    if value >= 0:
        value_to_append = value
        exp_fee_list.append(value_to_append)
#
df1['exp_fee'] = exp_fee_list
#
df1.head(1)

# %% [code]
df1.rename(columns={'source':'index_ID'})

# %% [code]
users_temp = users[['index_ID','business_type', 'held_roles', 'area_name', 'gender']]
#
df1 = df1.rename(columns={'source':'index_ID'})
_df1_ = pd.merge(df1, users_temp, how='left', on='index_ID')
###################################################
feb21_recl = reclamations_reset.loc[(reclamations_reset.year == 2021)&(reclamations_reset.month == 2)]
feb21_recl = feb21_recl[['timeset', 'index_ID', 'weight']]
feb21_recl = feb21_recl.set_index(feb21_recl.timeset)
feb21_recl = feb21_recl['2021-02-01':'2021-02-03'] # first three days of reclamations
###################################################
Feb21_ExpVSActRecl = pd.merge(feb21_recl, _df1_, how='left', on='index_ID')
Feb21_ExpVSActRecl = Feb21_ExpVSActRecl[['index_ID', 'weight', 'exp_fee', \
                                         'business_type', 'held_roles', 'area_name', 'gender']]
Feb21_ExpVSActRecl = Feb21_ExpVSActRecl.rename(columns={'weight':'fee'})
print('value collected fee =',sum(Feb21_ExpVSActRecl.fee))
print('expected value of collected fee =',sum(Feb21_ExpVSActRecl.loc[(Feb21_ExpVSActRecl.exp_fee.notnull())].exp_fee))
print('# null exp fee =',sum(Feb21_ExpVSActRecl.exp_fee.isnull()))
print('difference =', (sum(Feb21_ExpVSActRecl.fee) - sum(Feb21_ExpVSActRecl.loc[(Feb21_ExpVSActRecl.exp_fee.notnull())].exp_fee)))
print('difference %', (sum(Feb21_ExpVSActRecl.fee) - sum(Feb21_ExpVSActRecl.loc[(Feb21_ExpVSActRecl.exp_fee.notnull())].exp_fee))/sum(Feb21_ExpVSActRecl.fee)*100)
Feb21_ExpVSActRecl.head(1)

# %% [markdown]
Comparing the expected fee (as 2% of the net flow) and the total amount of reclamations per user, we can confirm that the two quantities are equal - difference of 28 Sarafu (0.0079%).
